# Supplementary material for: Dietary Inulin Supplementation Modulates Short-Chain Fatty Acid Levels and Cecum Microbiota Composition and Function in Chickens Infected With Salmonella
Source: Front Microbiol. 2020 Dec 9;11:584380. doi: 10.3389/fmicb.2020.584380 (PMC7793945; doi:10.3389/fmicb.2020.584380)
Supplement: Supplementary Figure 1 — Venn diagrams of cecal microbiota at the operational taxonomic unit level. [file Data_Sheet_1.zip › Supplementary Material/Additional file/Table S2.xlsx]

## Sheet: Sheet1
Sample name	Seq_num	Base_num	Mean_length	Min_length	Max_length	Average length (bp)	Good's coverage (%)
CON_1	50459	30184391	428.397	338	452	428.397	99.3
CON_2	43471	18686992	429.873	403	452	429.873	98.9
CON_3	40806	17499923	428.857	381	452	428.857	98.4
CON_4	50000	21522100	430.442	322	454	430.442	98.7
CON_5	35403	15326228	432.908	390	491	432.908	98.9
SE_1	43988	18829729	428.065	408	452	428.065	98.9
SE_2	45398	19730753	434.617	415	464	434.617	98.9
SE_3	43516	18594963	427.313	392	482	427.313	98.8
SE_4	41849	18235964	435.756	412	511	435.756	99.0
SE_5	45923	19744897	429.957	406	474	429.957	98.7
0.5%InSE_1	42059	18285637	434.762	366	452	434.762	98.8
0.5%InSE_2	43195	18878009	437.042	347	452	437.042	98.7
0.5%InSE_3	46250	20080971	434.183	402	510	434.183	98.7
0.5%InSE_4	45568	19776112	433.991	379	481	433.991	98.7
0.5%InSE_5	45278	19601731	432.92	415	452	432.92	98.8
0.5%InSE_6	42887	18605328	433.822	365	452	433.822	98.9
1%InSE_1	43300	19143087	442.104	419	453	442.104	99.1
1%InSE_2	47393	20692751	436.62	391	464	436.62	99.0
1%InSE_3	45594	19851053	435.387	392	497	435.387	99.0
1%InSE_4	47220	20498044	434.097	385	452	434.097	99.0
1%InSE_5	49927	21904535	438.731	273	453	438.731	99.0
1%InSE_6	47100	20453936	434.266	274	479	434.266	98.8
