# Supplementary material for: Dietary Inulin Supplementation Modulates Short-Chain Fatty Acid Levels and Cecum Microbiota Composition and Function in Chickens Infected With Salmonella
Source: Front Microbiol. 2020 Dec 9;11:584380. doi: 10.3389/fmicb.2020.584380 (PMC7793945; doi:10.3389/fmicb.2020.584380)
Supplement: Supplementary Figure 1 — Venn diagrams of cecal microbiota at the operational taxonomic unit level. [file Data_Sheet_1.zip › Supplementary Material/Additional file/Table S3-OTU.xls]

## Sheet: OTU表
Phylum	Class	Order	Family	Genus	Species	OTU	0_1d_1	0_1d_2	0_1d_3	0_1d_4	0_1d_5	0_1d_6	1_1d_1	1_1d_2	1_1d_3	1_1d_4	1_1d_5	1_1d_6	1d_C_1	C_1d_2	C_1d_3	C_1d_4	C_1d_5	N_1d_1	N_1d_2	N_1d_3	N_1d_4	N_1d_5	SUM
p__Actinobacteria	c__Actinobacteria	o__Coriobacteriales	f__Coriobacteriaceae	g__Adlercreutzia	s__uncultured_bacterium_g__Adlercreutzia	OTU204	0	1	0	0	0	0	0	0	0	0	0	0	0	0	1	1	0	0	0	0	0	0	3
p__Actinobacteria	c__Actinobacteria	o__Bifidobacteriales	f__Bifidobacteriaceae	g__Bifidobacterium	s__Bifidobacterium_saeculare	OTU191	323	105	322	329	948	558	3294	1341	2614	1095	1929	1083	5026	1293	3072	5761	8482	6926	6064	15	11	22	50613
p__Actinobacteria	c__Actinobacteria	o__Bifidobacteriales	f__Bifidobacteriaceae	g__Bifidobacterium	s__Bifidobacterium_pseudocatenulatum_DSM_20438__JCM_1200__LMG_10505	OTU86	0	0	0	0	0	0	1285	1	0	16	1	0	0	0	0	0	0	0	0	0	0	0	1303
p__Actinobacteria	c__Actinobacteria	o__Bifidobacteriales	f__Bifidobacteriaceae	g__Bifidobacterium	s__unclassified_g__Bifidobacterium	OTU95	1	1	0	1	12	1	12	8	6	6	1	9	11	1	4	8	5	4	1	0	0	1	93
p__Actinobacteria	c__Actinobacteria	o__Bifidobacteriales	f__Bifidobacteriaceae	g__Bifidobacterium	s__Bifidobacterium_pseudolongum_PV8-2	OTU161	0	0	0	0	0	0	11	11	11	30	6	5	2	25	0	0	0	0	3	0	0	1	105
p__Actinobacteria	c__Actinobacteria	o__Bifidobacteriales	f__Bifidobacteriaceae	g__Bifidobacterium	s__unclassified_g__Bifidobacterium	OTU323	0	0	0	0	0	0	1	1	0	0	1	0	0	0	0	0	4	0	3	0	0	0	10
p__Actinobacteria	c__Actinobacteria	o__Coriobacteriales	f__Coriobacteriaceae	g__Enterorhabdus	s__uncultured_bacterium_g__Enterorhabdus	OTU315	0	2	3	2	0	11	1	1	3	0	2	1	1	1	6	1	1	4	0	0	1	1	42
p__Actinobacteria	c__Actinobacteria	o__Bifidobacteriales	f__Bifidobacteriaceae	g__Gardnerella	s__uncultured_bacterium_g__Gardnerella	OTU96	10	0	18	44	35	46	72	49	72	10	67	52	324	94	129	203	213	264	207	0	0	3	1912
p__Actinobacteria	c__Actinobacteria	o__Coriobacteriales	f__Coriobacteriaceae	g__Gordonibacter	s__Gordonibacter_pamelaeae	OTU243	0	0	1	0	0	0	0	1	3	0	1	0	0	4	1	0	0	0	0	0	0	2	13
p__Actinobacteria	c__Actinobacteria	o__Coriobacteriales	f__Coriobacteriaceae	g__Gordonibacter	s__Gordonibacter_urolithinfaciens	OTU237	0	0	0	0	0	0	0	0	0	0	0	0	0	1	2	1	0	0	2	0	5	0	11
p__Actinobacteria	c__Actinobacteria	o__Frankiales	f__Nakamurellaceae	g__Nakamurella	s__Nakamurella_multipartita_DSM_44233	OTU285	0	0	0	0	0	0	0	0	0	0	0	0	9	0	0	12	8	0	0	0	0	0	29
p__Actinobacteria	c__Actinobacteria	o__Coriobacteriales	f__Coriobacteriaceae	g__Senegalimassilia	s__Coriobacteriaceae_bacterium_CHKCI002	OTU313	3	9	17	19	1	46	9	23	13	1	23	16	14	21	19	15	13	18	17	18	68	31	414
p__Actinobacteria	c__Actinobacteria	o__Coriobacteriales	f__Coriobacteriaceae	g__unclassified_f__Coriobacteriaceae	s__unclassified_f__Coriobacteriaceae	OTU306	0	0	0	1	0	6	0	0	0	0	2	0	0	2	1	0	1	1	0	2	0	0	16
p__Bacteroidetes	c__Bacteroidia	o__Bacteroidales	f__Rikenellaceae	g__Alistipes	s__gut_metagenome_g__Alistipes	OTU231	41	71	0	0	51	0	2	171	22	32	30	1	0	60	9	25	0	0	0	84	442	236	1277
p__Bacteroidetes	c__Bacteroidia	o__Bacteroidales	f__Rikenellaceae	g__Alistipes	s__unclassified_g__Alistipes	OTU355	0	0	0	0	0	0	0	0	0	0	0	0	0	0	0	0	0	0	0	0	1	0	1
p__Bacteroidetes	c__Bacteroidia	o__Bacteroidales	f__Rikenellaceae	g__Alistipes	s__Alistipes_finegoldii	OTU251	27	738	0	0	0	0	0	0	0	0	0	0	0	0	0	0	0	0	0	132	77	117	1091
p__Bacteroidetes	c__Bacteroidia	o__Bacteroidales	f__Rikenellaceae	g__Alistipes	s__unclassified_g__Alistipes	OTU287	326	336	0	0	442	0	0	252	119	57	3	0	0	0	1	77	0	0	0	117	313	293	2336
p__Bacteroidetes	c__Bacteroidia	o__Bacteroidales	f__Bacteroidaceae	g__Bacteroides	s__unclassified_g__Bacteroides	OTU209	1	4	0	0	0	0	0	0	0	0	0	0	0	0	0	0	0	0	0	2	0	9	16
p__Bacteroidetes	c__Bacteroidia	o__Bacteroidales	f__Bacteroidaceae	g__Bacteroides	s__unclassified_g__Bacteroides	OTU117	51	65	3	4	25	1	42	40	45	41	20	45	2	3	8	1	0	1	0	13	0	9	419
p__Bacteroidetes	c__Bacteroidia	o__Bacteroidales	f__Bacteroidaceae	g__Bacteroides	s__unclassified_g__Bacteroides	OTU248	0	0	0	0	0	0	0	0	0	0	0	0	0	0	0	0	0	0	0	188	0	0	188
p__Bacteroidetes	c__Bacteroidia	o__Bacteroidales	f__Bacteroidaceae	g__Bacteroides	s__uncultured_bacterium_g__Bacteroides	OTU230	0	0	0	0	0	0	0	0	0	0	0	0	0	0	0	0	0	0	0	964	0	0	964
p__Bacteroidetes	c__Bacteroidia	o__Bacteroidales	f__Bacteroidaceae	g__Bacteroides	s__unclassified_g__Bacteroides	OTU133	31	23	8	4	35	2	35	32	34	19	25	60	13	2	19	28	2	16	3	26	64	44	525
p__Bacteroidetes	c__Bacteroidia	o__Bacteroidales	f__Bacteroidaceae	g__Bacteroides	s__uncultured_bacterium_g__Bacteroides	OTU253	26	90	0	0	59	0	2	0	0	4	0	2	0	0	0	0	0	0	0	361	0	5	549
p__Bacteroidetes	c__Bacteroidia	o__Bacteroidales	f__Bacteroidaceae	g__Bacteroides	s__unclassified_g__Bacteroides	OTU254	1	4	0	0	4	0	0	2	0	0	0	0	0	0	0	2	0	0	0	3	1	6	23
p__Bacteroidetes	c__Bacteroidia	o__Bacteroidales	f__Bacteroidaceae	g__Bacteroides	s__unclassified_g__Bacteroides	OTU289	4	10	3	0	11	0	3	10	7	5	3	6	3	0	2	7	0	1	1	5	9	20	110
p__Bacteroidetes	c__Bacteroidia	o__Bacteroidales	f__Bacteroidaceae	g__Bacteroides	s__unclassified_g__Bacteroides	OTU40	30	32	3	0	22	0	21	5	10	7	1	20	7	2	0	4	1	0	1	30	31	40	267
p__Bacteroidetes	c__Bacteroidia	o__Bacteroidales	f__Bacteroidaceae	g__Bacteroides	s__Bacteroides_thetaiotaomicron	OTU6	1383	1893	145	29	1992	15	19	0	0	5	0	0	0	0	0	0	0	0	0	0	0	0	5481
p__Bacteroidetes	c__Bacteroidia	o__Bacteroidales	f__Bacteroidaceae	g__Bacteroides	s__Bacteroides_uniformis	OTU225	2348	5370	206	32	2860	9	2960	2853	2224	2152	995	3036	294	74	167	841	25	186	50	7476	4292	9923	48373
p__Bacteroidetes	c__Bacteroidia	o__Bacteroidales	f__Bacteroidaceae	g__Bacteroides	s__unclassified_g__Bacteroides	OTU157	0	0	0	0	0	0	0	0	0	2	0	0	0	1	0	0	0	0	0	0	0	0	3
p__Bacteroidetes	c__Bacteroidia	o__Bacteroidales	f__unclassified_o__Bacteroidales	g__unclassified_o__Bacteroidales	s__unclassified_o__Bacteroidales	OTU1	6	10	0	0	9	0	0	25	2	3	3	0	0	2	0	1	0	0	0	20	45	39	165
p__Cyanobacteria	c__Cyanobacteria	o__Gastranaerophilales	f__norank_o__Gastranaerophilales	g__norank_o__Gastranaerophilales	s__unclassified_g__norank_o__Gastranaerophilales	OTU370	0	0	0	0	0	0	0	0	0	0	0	0	0	0	0	0	0	0	0	3	0	22	25
p__Firmicutes	c__Erysipelotrichia	o__Erysipelotrichales	f__Erysipelotrichaceae	g__[Clostridium]_innocuum_group	s__uncultured_bacterium_g__[Clostridium]_innocuum_group	OTU128	0	0	0	0	0	2	0	5	13	1	5	1	0	0	0	2	0	0	0	2	0	3	34
p__Firmicutes	c__Clostridia	o__Clostridiales	f__Family_XIII	g__[Eubacterium]_brachy_group	s__uncultured_bacterium_g__[Eubacterium]_brachy_group	OTU350	1	1	1	0	1	0	0	0	1	0	1	2	2	0	5	2	0	0	4	1	4	2	28
p__Firmicutes	c__Clostridia	o__Clostridiales	f__Ruminococcaceae	g__[Eubacterium]_coprostanoligenes_group	s__unclassified_g__[Eubacterium]_coprostanoligenes_group	OTU62	48	107	283	72	24	44	35	98	54	24	44	73	58	157	106	81	117	152	51	184	0	113	1925
p__Firmicutes	c__Clostridia	o__Clostridiales	f__Ruminococcaceae	g__[Eubacterium]_coprostanoligenes_group	s__gut_metagenome_g__[Eubacterium]_coprostanoligenes_group	OTU273	185	0	3	21	3	3	10	2	50	11	8	9	20	3	44	80	11	13	183	7	13	7	686
p__Firmicutes	c__Clostridia	o__Clostridiales	f__Ruminococcaceae	g__[Eubacterium]_coprostanoligenes_group	s__unclassified_g__[Eubacterium]_coprostanoligenes_group	OTU99	1	2	0	0	0	0	0	1	0	0	1	1	0	0	0	0	0	2	0	0	0	1	9
p__Firmicutes	c__Clostridia	o__Clostridiales	f__Ruminococcaceae	g__[Eubacterium]_coprostanoligenes_group	s__uncultured_organism_g__[Eubacterium]_coprostanoligenes_group	OTU114	3	2	5	4	1	3	2	9	6	1	6	11	3	1	2	0	1	0	2	2	4	6	74
p__Firmicutes	c__Clostridia	o__Clostridiales	f__Lachnospiraceae	g__[Eubacterium]_hallii_group	s__Eubacteriaceae_bacterium_CHKCI004	OTU219	29	3	101	54	37	106	22	131	46	37	118	22	73	147	150	158	60	87	26	1	88	9	1505
p__Firmicutes	c__Clostridia	o__Clostridiales	f__Lachnospiraceae	g__[Eubacterium]_hallii_group	s__uncultured_bacterium_g__[Eubacterium]_hallii_group	OTU132	82	123	16	20	11	17	0	2	73	20	1	37	0	10	2	0	0	0	0	84	39	4	541
p__Firmicutes	c__Clostridia	o__Clostridiales	f__Family_XIII	g__[Eubacterium]_nodatum_group	s__Eubacteriaceae_bacterium_Marseille-P2843	OTU190	1	4	1	0	2	1	2	0	1	0	2	4	0	1	3	0	0	1	1	2	9	6	41
p__Firmicutes	c__Clostridia	o__Clostridiales	f__Lachnospiraceae	g__[Eubacterium]_ventriosum_group	s__uncultured_organism_g__[Eubacterium]_ventriosum_group	OTU184	0	0	0	0	0	0	0	3	2	1	14	6	0	1	1	3	0	0	0	1	0	1	33
p__Firmicutes	c__Clostridia	o__Clostridiales	f__Lachnospiraceae	g__[Ruminococcus]_gauvreauii_group	s__bacterium_ic1296	OTU138	165	13	161	89	32	236	63	25	87	23	48	60	74	178	56	121	75	79	98	0	35	23	1741
p__Firmicutes	c__Clostridia	o__Clostridiales	f__Lachnospiraceae	g__[Ruminococcus]_torques_group	s__uncultured_bacterium_g__[Ruminococcus]_torques_group	OTU141	701	359	1784	3508	662	1460	521	795	1095	420	1039	1102	1507	2505	1754	1902	1999	1412	1975	129	1304	933	28866
p__Firmicutes	c__Clostridia	o__Clostridiales	f__Lachnospiraceae	g__[Ruminococcus]_torques_group	s__uncultured_Clostridiales_bacterium_g__[Ruminococcus]_torques_group	OTU326	34	95	109	285	140	223	67	68	205	54	80	159	276	444	218	129	200	208	363	17	203	137	3714
p__Firmicutes	c__Clostridia	o__Clostridiales	f__Lachnospiraceae	g__[Ruminococcus]_torques_group	s__uncultured_Clostridiales_bacterium_g__[Ruminococcus]_torques_group	OTU77	49	92	135	142	199	193	104	175	161	63	104	173	239	328	68	130	108	71	125	35	188	129	3011
p__Firmicutes	c__Clostridia	o__Clostridiales	f__Lachnospiraceae	g__[Ruminococcus]_torques_group	s__uncultured_Clostridiales_bacterium_g__[Ruminococcus]_torques_group	OTU104	412	283	589	836	511	699	197	262	649	187	397	271	657	2409	349	218	895	980	1210	102	2974	302	15389
p__Firmicutes	c__Clostridia	o__Clostridiales	f__Ruminococcaceae	g__Anaerofilum	s__uncultured_bacterium_g__Anaerofilum	OTU30	4	85	1	0	75	0	0	0	0	0	0	0	1	0	4	2	0	1	0	10	0	52	235
p__Firmicutes	c__Clostridia	o__Clostridiales	f__Ruminococcaceae	g__Anaerofilum	s__uncultured_bacterium_g__Anaerofilum	OTU318	0	1	0	0	0	0	0	0	0	0	1	0	0	1	0	0	0	1	0	1	0	0	5
p__Firmicutes	c__Clostridia	o__Clostridiales	f__Ruminococcaceae	g__Anaerofilum	s__uncultured_bacterium_g__Anaerofilum	OTU322	0	14	11	2	6	0	1	0	2	0	0	0	0	0	0	0	0	1	0	5	0	23	65
p__Firmicutes	c__Clostridia	o__Clostridiales	f__Eubacteriaceae	g__Anaerofustis	s__Anaerofustis_sp._Marseille-P2441	OTU172	1	1	1	1	0	4	2	4	3	2	5	10	3	4	0	13	3	2	4	9	1	5	78
p__Firmicutes	c__Clostridia	o__Clostridiales	f__Lachnospiraceae	g__Anaerostipes	s__Anaerostipes_butyraticus	OTU267	11	3	94	21	16	6	2	131	61	101	90	71	42	45	41	24	26	40	318	1	40	5	1189
p__Firmicutes	c__Clostridia	o__Clostridiales	f__Ruminococcaceae	g__Anaerotruncus	s__unclassified_g__Anaerotruncus	OTU292	57	48	80	60	85	65	42	73	137	45	216	91	113	151	28	118	44	57	41	43	27	50	1671
p__Firmicutes	c__Clostridia	o__Clostridiales	f__Ruminococcaceae	g__Anaerotruncus	s__unclassified_g__Anaerotruncus	OTU353	1	1	11	3	4	1	9	9	1	4	4	5	9	1	0	7	13	13	2	2	31	3	134
p__Firmicutes	c__Clostridia	o__Clostridiales	f__Ruminococcaceae	g__Anaerotruncus	s__unclassified_g__Anaerotruncus	OTU98	7	1	5	4	2	2	9	6	21	3	6	2	7	1	1	12	3	4	6	21	7	14	144
p__Firmicutes	c__Clostridia	o__Clostridiales	f__Ruminococcaceae	g__Anaerotruncus	s__unclassified_g__Anaerotruncus	OTU93	3	4	8	5	2	1	0	2	7	4	4	7	2	0	1	1	1	0	0	1	3	5	61
p__Firmicutes	c__Clostridia	o__Clostridiales	f__Ruminococcaceae	g__Anaerotruncus	s__uncultured_bacterium_g__Anaerotruncus	OTU205	0	0	0	0	0	0	0	0	0	0	0	0	0	0	0	0	0	0	0	4	0	0	4
p__Firmicutes	c__Clostridia	o__Clostridiales	f__Ruminococcaceae	g__Anaerotruncus	s__uncultured_Clostridiaceae_bacterium_g__Anaerotruncus	OTU336	119	13	299	42	133	135	27	14	55	35	147	20	6	27	29	42	8	6	17	100	146	54	1474
p__Firmicutes	c__Clostridia	o__Clostridiales	f__Ruminococcaceae	g__Anaerotruncus	s__uncultured_bacterium_g__Anaerotruncus	OTU120	49	12	49	31	65	24	46	17	64	4	34	17	39	25	31	16	46	66	10	38	36	37	756
p__Firmicutes	c__Clostridia	o__Clostridiales	f__Ruminococcaceae	g__Anaerotruncus	s__uncultured_bacterium_g__Anaerotruncus	OTU125	0	4	3	6	6	6	0	1	7	0	0	5	3	3	8	74	0	16	0	5	12	19	178
p__Firmicutes	c__Clostridia	o__Clostridiales	f__Ruminococcaceae	g__Anaerotruncus	s__unclassified_g__Anaerotruncus	OTU109	0	0	0	0	0	0	0	5	0	0	0	0	0	0	0	0	0	0	0	2	0	0	7
p__Firmicutes	c__Clostridia	o__Clostridiales	f__Ruminococcaceae	g__Anaerotruncus	s__uncultured_organism_g__Anaerotruncus	OTU241	2	1	0	0	5	0	0	0	5	3	0	0	0	0	0	0	0	0	0	3	0	1	20
p__Firmicutes	c__Clostridia	o__Clostridiales	f__Ruminococcaceae	g__Anaerotruncus	s__uncultured_bacterium_g__Anaerotruncus	OTU371	0	0	0	0	0	0	0	0	0	0	0	0	0	0	0	0	0	0	0	0	0	11	11
p__Firmicutes	c__Clostridia	o__Clostridiales	f__Ruminococcaceae	g__Anaerotruncus	s__Clostridium_sp._YIT_12070	OTU66	2	1	3	1	3	9	1	1	2	0	1	2	1	5	3	4	0	1	1	2	3	1	47
p__Firmicutes	c__Clostridia	o__Clostridiales	f__Ruminococcaceae	g__Anaerotruncus	s__Anaerotruncus_colihominis_DSM_17241	OTU333	48	112	5	0	83	0	7	1	26	16	8	3	0	0	0	2	0	0	0	39	7	32	389
p__Firmicutes	c__Clostridia	o__Clostridiales	f__Ruminococcaceae	g__Anaerotruncus	s__uncultured_bacterium_g__Anaerotruncus	OTU131	11	3	7	0	1	5	10	4	3	7	8	11	3	12	0	9	2	9	8	0	24	9	146
p__Firmicutes	c__Clostridia	o__Clostridiales	f__Ruminococcaceae	g__Anaerotruncus	s__unclassified_g__Anaerotruncus	OTU342	0	0	0	0	0	0	0	0	0	0	0	0	0	0	5	0	0	0	0	10	0	0	15
p__Firmicutes	c__Clostridia	o__Clostridiales	f__Ruminococcaceae	g__Anaerotruncus	s__uncultured_bacterium_g__Anaerotruncus	OTU211	16	1	10	7	20	8	12	7	13	3	19	4	13	8	13	5	16	16	3	21	10	26	251
p__Firmicutes	c__Clostridia	o__Clostridiales	f__Ruminococcaceae	g__Anaerotruncus	s__uncultured_bacterium_g__Anaerotruncus	OTU106	9	5	22	29	1	4	22	58	19	9	56	54	15	8	56	9	6	48	8	6	11	8	463
p__Firmicutes	c__Bacilli	o__Bacillales	f__Bacillaceae	g__Bacillus	s__unclassified_g__Bacillus	OTU150	21	128	3	3	290	1	9	0	30	356	11	0	0	0	0	0	0	2	0	144	3	11	1012
p__Firmicutes	c__Clostridia	o__Clostridiales	f__Lachnospiraceae	g__Blautia	s__unclassified_g__Blautia	OTU110	36	32	78	58	33	59	114	315	237	37	234	73	740	201	20	299	198	64	169	5	214	8	3224
p__Firmicutes	c__Clostridia	o__Clostridiales	f__Lachnospiraceae	g__Blautia	s__unclassified_g__Blautia	OTU111	28	57	14	18	34	15	2	19	4	3	15	6	5	2	8	3	2	3	11	2	6	6	263
p__Firmicutes	c__Clostridia	o__Clostridiales	f__Lachnospiraceae	g__Blautia	s__Blautia_hydrogenotrophica	OTU53	79	53	85	135	24	154	128	180	116	79	128	128	235	196	305	140	229	564	150	2	202	22	3334
p__Firmicutes	c__Clostridia	o__Clostridiales	f__Lachnospiraceae	g__Blautia	s__unclassified_g__Blautia	OTU284	0	0	0	0	0	0	0	0	0	0	0	0	2	0	4	2	0	2	0	0	0	0	10
p__Firmicutes	c__Clostridia	o__Clostridiales	f__Lachnospiraceae	g__Blautia	s__unclassified_g__Blautia	OTU221	56	76	30	23	11	27	17	42	41	10	10	27	331	58	159	58	61	66	39	1393	22	34	2591
p__Firmicutes	c__Clostridia	o__Clostridiales	f__Ruminococcaceae	g__Butyricicoccus	s__unclassified_g__Butyricicoccus	OTU152	58	34	11	26	80	21	0	9	22	34	68	1	2	3	0	23	38	6	1	4	1	41	483
p__Firmicutes	c__Clostridia	o__Clostridiales	f__Ruminococcaceae	g__Butyricicoccus	s__uncultured_organism_g__Butyricicoccus	OTU320	56	47	52	13	60	23	37	11	109	84	52	12	39	18	10	55	20	25	21	85	23	154	1006
p__Firmicutes	c__Clostridia	o__Clostridiales	f__Clostridiaceae_1	g__Candidatus_Arthromitus	s__uncultured_bacterium_g__Candidatus_Arthromitus	OTU195	0	0	0	0	0	0	0	0	0	2	0	0	20	2	0	19	26	16	5	0	0	0	90
p__Firmicutes	c__Clostridia	o__Clostridiales	f__Ruminococcaceae	g__Candidatus_Soleaferrea	s__uncultured_bacterium_g__Candidatus_Soleaferrea	OTU124	1	0	0	0	0	0	0	2	0	0	0	0	0	0	0	0	0	0	0	1	0	0	4
p__Firmicutes	c__Clostridia	o__Clostridiales	f__Ruminococcaceae	g__Candidatus_Soleaferrea	s__uncultured_organism_g__Candidatus_Soleaferrea	OTU303	1	2	7	1	1	0	7	3	9	1	5	11	0	2	0	0	0	3	1	1	0	5	60
p__Firmicutes	c__Clostridia	o__Clostridiales	f__Ruminococcaceae	g__Caproiciproducens	s__unclassified_g__Caproiciproducens	OTU148	1	0	0	0	0	0	0	1	1	0	1	1	0	0	0	1	0	0	0	0	3	1	10
p__Firmicutes	c__Clostridia	o__Clostridiales	f__Ruminococcaceae	g__Caproiciproducens	s__unclassified_g__Caproiciproducens	OTU229	0	0	0	0	0	0	0	0	0	0	0	0	0	0	0	0	0	0	0	0	0	0	0
p__Firmicutes	c__Clostridia	o__Clostridiales	f__Christensenellaceae	g__Christensenellaceae_R-7_group	s__uncultured_prokaryote_g__Christensenellaceae_R-7_group	OTU338	0	0	0	0	0	0	0	0	0	0	0	0	0	1	0	0	0	0	0	26	2	25	54
p__Firmicutes	c__Clostridia	o__Clostridiales	f__Christensenellaceae	g__Christensenellaceae_R-7_group	s__unclassified_g__Christensenellaceae_R-7_group	OTU362	0	0	0	0	0	1	0	1	6	0	0	0	0	0	0	1	0	0	0	0	2	0	11
p__Firmicutes	c__Clostridia	o__Clostridiales	f__Christensenellaceae	g__Christensenellaceae_R-7_group	s__unclassified_g__Christensenellaceae_R-7_group	OTU28	1	1	0	0	0	0	0	0	0	1	2	1	0	0	0	0	0	0	0	1	0	0	7
p__Firmicutes	c__Clostridia	o__Clostridiales	f__Christensenellaceae	g__Christensenellaceae_R-7_group	s__uncultured_bacterium_g__Christensenellaceae_R-7_group	OTU297	3	6	0	0	0	2	0	2	2	0	1	4	0	1	3	1	0	0	2	1	1	0	29
p__Firmicutes	c__Clostridia	o__Clostridiales	f__Christensenellaceae	g__Christensenellaceae_R-7_group	s__bacterium_YE57	OTU116	17	1	2	0	15	1	0	1	6	6	7	7	0	0	1	0	0	0	0	3	0	2	69
p__Firmicutes	c__Clostridia	o__Clostridiales	f__Christensenellaceae	g__Christensenellaceae_R-7_group	s__uncultured_bacterium_g__Christensenellaceae_R-7_group	OTU361	3	4	1	1	1	0	0	2	0	1	2	1	0	2	0	0	0	0	0	0	2	0	20
p__Firmicutes	c__Clostridia	o__Clostridiales	f__Christensenellaceae	g__Christensenellaceae_R-7_group	s__uncultured_bacterium_g__Christensenellaceae_R-7_group	OTU364	0	0	0	0	0	0	0	0	0	0	0	0	0	0	0	0	0	0	0	3	9	0	12
p__Firmicutes	c__Clostridia	o__Clostridiales	f__Christensenellaceae	g__Christensenellaceae_R-7_group	s__uncultured_bacterium_g__Christensenellaceae_R-7_group	OTU76	8	11	10	8	5	40	8	4	9	0	7	13	10	12	5	22	1	2	2	0	2	6	185
p__Firmicutes	c__Clostridia	o__Clostridiales	f__Christensenellaceae	g__Christensenellaceae_R-7_group	s__uncultured_organism_g__Christensenellaceae_R-7_group	OTU54	3	0	0	1	0	0	0	1	0	0	0	0	0	0	0	0	0	0	0	2	1	0	8
p__Firmicutes	c__Clostridia	o__Clostridiales	f__Christensenellaceae	g__Christensenellaceae_R-7_group	s__unclassified_g__Christensenellaceae_R-7_group	OTU330	31	0	0	0	0	0	0	0	0	0	0	0	0	9	16	19	0	0	0	65	0	87	227
p__Firmicutes	c__Clostridia	o__Clostridiales	f__Clostridiaceae_1	g__Clostridium_sensu_stricto_1	s__unclassified_g__Clostridium_sensu_stricto_1	OTU257	0	0	0	0	0	0	0	0	0	0	0	0	31	10	0	0	0	0	0	0	0	0	41
p__Firmicutes	c__Clostridia	o__Clostridiales	f__Lachnospiraceae	g__Coprococcus_1	s__unclassified_g__Coprococcus_1	OTU311	17	16	29	25	25	44	1	5	8	1	5	0	25	26	20	19	15	19	10	2	61	0	373
p__Firmicutes	c__Clostridia	o__Clostridiales	f__Lachnospiraceae	g__Coprococcus_1	s__unclassified_g__Coprococcus_1	OTU105	22	5	8	29	21	45	11	14	11	2	8	4	13	18	5	0	32	39	7	0	7	0	301
p__Firmicutes	c__Clostridia	o__Clostridiales	f__Lachnospiraceae	g__Coprococcus_1	s__uncultured_organism_g__Coprococcus_1	OTU173	23	8	19	29	16	19	16	10	19	9	19	33	18	35	10	14	6	43	20	11	16	9	402
p__Firmicutes	c__Clostridia	o__Clostridiales	f__Lachnospiraceae	g__Coprococcus_1	s__unclassified_g__Coprococcus_1	OTU351	0	0	1	0	0	0	2	8	3	3	1	0	0	1	0	1	0	0	0	0	1	2	23
p__Firmicutes	c__Clostridia	o__Clostridiales	f__Lachnospiraceae	g__Coprococcus_1	s__intestinal_bacterium_CG19-1	OTU262	3	1	3	1	1	2	2	1	1	0	1	1	6	5	10	4	1	4	2	1	9	1	60
p__Firmicutes	c__Clostridia	o__Clostridiales	f__Defluviitaleaceae	g__Defluviitaleaceae_UCG-011	s__uncultured_bacterium_g__Defluviitaleaceae_UCG-011	OTU2	13	6	0	4	0	8	0	0	6	0	0	0	0	3	9	2	0	0	0	0	0	0	51
p__Firmicutes	c__Clostridia	o__Clostridiales	f__Defluviitaleaceae	g__Defluviitaleaceae_UCG-011	s__uncultured_bacterium_g__Defluviitaleaceae_UCG-011	OTU8	52	34	8	31	37	2	11	6	14	2	3	22	0	1	0	10	0	0	0	3	3	7	246
p__Firmicutes	c__Clostridia	o__Clostridiales	f__Lachnospiraceae	g__Eisenbergiella	s__uncultured_bacterium_g__Eisenbergiella	OTU276	71	72	152	73	232	182	60	99	110	41	88	132	241	105	82	127	32	228	166	50	197	71	2611
p__Firmicutes	c__Bacilli	o__Lactobacillales	f__Enterococcaceae	g__Enterococcus	s__Enterococcus_durans_g__Enterococcus	OTU249	8	1	1	1	0	2	1	0	0	1	0	0	1	1	0	0	0	3	0	2	2	9	33
p__Firmicutes	c__Bacilli	o__Lactobacillales	f__Enterococcaceae	g__Enterococcus	s__Enterococcus_cecorum	OTU349	0	0	0	0	0	0	1	0	1	1	10	7	69	330	311	12	112	0	2	307	3	315	1481
p__Firmicutes	c__Erysipelotrichia	o__Erysipelotrichales	f__Erysipelotrichaceae	g__Erysipelatoclostridium	s__unclassified_g__Erysipelatoclostridium	OTU171	3	3	2	13	12	4	5	13	64	2	20	15	3	3	4	33	1	15	8	30	7	7	267
p__Firmicutes	c__Erysipelotrichia	o__Erysipelotrichales	f__Erysipelotrichaceae	g__Erysipelatoclostridium	s__Clostridiales_bacterium_CHKCI006	OTU202	7	2	1	21	4	20	11	13	17	1	30	22	16	6	0	7	25	35	31	22	14	1	306
p__Firmicutes	c__Erysipelotrichia	o__Erysipelotrichales	f__Erysipelotrichaceae	g__Erysipelatoclostridium	s__[Clostridium]_spiroforme	OTU164	424	7	246	41	188	15	24	39	130	48	64	43	9	20	6	73	9	40	0	0	3	5	1434
p__Firmicutes	c__Erysipelotrichia	o__Erysipelotrichales	f__Erysipelotrichaceae	g__Erysipelatoclostridium	s__bacterium_ic1391	OTU22	239	36	526	140	827	121	0	88	63	34	101	112	312	146	109	487	284	394	147	6	25	111	4308
p__Firmicutes	c__Erysipelotrichia	o__Erysipelotrichales	f__Erysipelotrichaceae	g__Erysipelatoclostridium	s__Candidatus_Stoquefichus_sp._SN16	OTU192	84	30	43	62	18	43	26	8	114	25	63	16	36	16	30	164	61	51	21	16	30	27	984
p__Firmicutes	c__Clostridia	o__Clostridiales	f__Ruminococcaceae	g__Faecalibacterium	s__uncultured_bacterium_g__Faecalibacterium	OTU321	6	447	80	3	60	1	0	0	48	2	4	101	37	152	251	49	6	38	1	32	916	97	2331
p__Firmicutes	c__Clostridia	o__Clostridiales	f__Ruminococcaceae	g__Faecalibacterium	s__uncultured_bacterium_g__Faecalibacterium	OTU5	6068	3356	3598	2347	5538	1390	5428	1086	3016	2501	819	2457	2397	2204	1042	1468	2527	1334	1804	3346	3939	3364	61029
p__Firmicutes	c__Clostridia	o__Clostridiales	f__Ruminococcaceae	g__Faecalibacterium	s__unclassified_g__Faecalibacterium	OTU26	3	1	4	0	25	0	5	0	2	0	0	0	1	10	0	1	1	0	0	0	0	1	54
p__Firmicutes	c__Clostridia	o__Clostridiales	f__Family_XIII	g__Family_XIII_AD3011_group	s__uncultured_bacterium_g__Family_XIII_AD3011_group	OTU60	0	1	0	3	0	5	2	3	4	1	6	4	0	3	4	4	0	0	0	6	1	3	50
p__Firmicutes	c__Clostridia	o__Clostridiales	f__Family_XIII	g__Family_XIII_AD3011_group	s__unclassified_g__Family_XIII_AD3011_group	OTU256	1	5	0	0	0	0	0	1	0	0	0	0	0	1	1	1	0	0	0	2	5	7	24
p__Firmicutes	c__Clostridia	o__Clostridiales	f__Family_XIII	g__Family_XIII_UCG-001	s__uncultured_bacterium_g__Family_XIII_UCG-001	OTU69	1	1	3	1	4	3	0	2	5	1	3	3	0	0	1	2	0	0	2	1	2	3	38
p__Firmicutes	c__Clostridia	o__Clostridiales	f__Ruminococcaceae	g__Flavonifractor	s__uncultured_bacterium_g__Flavonifractor	OTU226	1	2	0	0	8	0	0	0	0	0	2	2	0	0	0	0	0	0	0	23	0	100	138
p__Firmicutes	c__Clostridia	o__Clostridiales	f__Ruminococcaceae	g__Flavonifractor	s__uncultured_bacterium_g__Flavonifractor	OTU36	23	18	1	3	4	7	1	1	6	1	2	3	13	3	1	5	0	5	0	1	10	11	119
p__Firmicutes	c__Clostridia	o__Clostridiales	f__Ruminococcaceae	g__Hydrogenoanaerobacterium	s__uncultured_bacterium_g__Hydrogenoanaerobacterium	OTU373	0	10	0	0	0	0	0	0	0	0	0	0	0	0	0	0	0	0	0	0	0	12	22
p__Firmicutes	c__Clostridia	o__Clostridiales	f__Lachnospiraceae	g__Lachnoclostridium	s__unclassified_g__Lachnoclostridium	OTU356	35	50	42	79	40	129	23	24	34	11	28	26	138	216	81	22	87	158	137	17	240	13	1630
p__Firmicutes	c__Clostridia	o__Clostridiales	f__Lachnospiraceae	g__Lachnoclostridium	s__Clostridium_sp._BR31	OTU89	21	32	91	34	48	107	11	7	32	31	61	18	111	30	44	20	48	75	37	3	26	23	910
p__Firmicutes	c__Clostridia	o__Clostridiales	f__Lachnospiraceae	g__Lachnoclostridium	s__unclassified_g__Lachnoclostridium	OTU265	39	9	109	44	13	120	11	8	40	13	17	12	5	12	5	4	12	20	7	20	38	13	571
p__Firmicutes	c__Clostridia	o__Clostridiales	f__Lachnospiraceae	g__Lachnospira	s__unclassified_g__Lachnospira	OTU300	0	0	1	5	1	0	3	4	1	9	0	5	0	0	0	12	6	1	0	2	0	1	51
p__Firmicutes	c__Clostridia	o__Clostridiales	f__Lachnospiraceae	g__Lachnospiraceae_FCS020_group	s__uncultured_bacterium_g__Lachnospiraceae_FCS020_group	OTU302	1	2	0	1	2	0	1	0	0	2	1	2	0	0	2	0	2	0	1	1	3	0	21
p__Firmicutes	c__Clostridia	o__Clostridiales	f__Lachnospiraceae	g__Lachnospiraceae_FCS020_group	s__unclassified_g__Lachnospiraceae_FCS020_group	OTU7	9	3	4	2	4	3	0	2	2	2	5	10	0	3	2	0	0	2	4	2	2	1	62
p__Firmicutes	c__Clostridia	o__Clostridiales	f__Lachnospiraceae	g__Lachnospiraceae_NK4A136_group	s__unclassified_g__Lachnospiraceae_NK4A136_group	OTU240	1	6	0	0	0	0	0	0	0	0	0	0	0	0	0	1	0	0	0	3	0	1	12
p__Firmicutes	c__Clostridia	o__Clostridiales	f__Lachnospiraceae	g__Lachnospiraceae_UCG-010	s__uncultured_bacterium_g__Lachnospiraceae_UCG-010	OTU87	3	2	3	2	5	4	2	0	4	0	3	9	0	4	2	11	2	2	3	2	2	2	67
p__Firmicutes	c__Bacilli	o__Lactobacillales	f__Lactobacillaceae	g__Lactobacillus	s__unclassified_g__Lactobacillus	OTU182	7	12	40	58	2	1	17	28	11	115	48	75	2	39	9	15	5	7	7	3	1	10	512
p__Firmicutes	c__Bacilli	o__Lactobacillales	f__Lactobacillaceae	g__Lactobacillus	s__unclassified_g__Lactobacillus	OTU180	0	1	7	13	0	1	2	8	1	10	10	11	0	6	6	5	1	2	1	0	1	5	91
p__Firmicutes	c__Bacilli	o__Lactobacillales	f__Lactobacillaceae	g__Lactobacillus	s__unclassified_g__Lactobacillus	OTU70	0	0	0	2	1	0	0	5	1	1	1	1	0	0	0	0	0	2	0	0	2	0	16
p__Firmicutes	c__Bacilli	o__Lactobacillales	f__Lactobacillaceae	g__Lactobacillus	s__Lactobacillus_agilis	OTU25	53	54	233	920	107	28	23	24	42	94	32	322	11	121	21	9	39	39	93	7	2	50	2324
p__Firmicutes	c__Bacilli	o__Lactobacillales	f__Lactobacillaceae	g__Lactobacillus	s__Lactobacillus_johnsonii	OTU17	85	106	287	300	74	68	28	69	133	565	163	196	52	398	68	127	130	53	205	24	69	238	3438
p__Firmicutes	c__Bacilli	o__Lactobacillales	f__Lactobacillaceae	g__Lactobacillus	s__unclassified_g__Lactobacillus	OTU16	128	130	685	1234	78	110	1317	3367	594	3186	2273	2160	46	434	253	214	155	91	82	124	68	190	16919
p__Firmicutes	c__Bacilli	o__Lactobacillales	f__Lactobacillaceae	g__Lactobacillus	s__unclassified_g__Lactobacillus	OTU155	4	1	14	64	2	0	4	39	7	72	35	54	1	20	10	1	5	0	0	13	1	7	354
p__Firmicutes	c__Bacilli	o__Lactobacillales	f__Lactobacillaceae	g__Lactobacillus	s__unclassified_g__Lactobacillus	OTU84	0	0	13	3	0	0	20	15	4	2	7	0	0	0	0	0	0	0	0	1	1	0	66
p__Firmicutes	c__Bacilli	o__Lactobacillales	f__Lactobacillaceae	g__Lactobacillus	s__unclassified_g__Lactobacillus	OTU168	1	0	0	5	2	0	2	8	3	9	8	14	24	15	15	8	17	5	6	0	0	0	142
p__Firmicutes	c__Bacilli	o__Lactobacillales	f__Lactobacillaceae	g__Lactobacillus	s__unclassified_g__Lactobacillus	OTU165	1	0	0	3	1	0	11	8	1	1	5	9	0	5	1	1	0	0	0	2	0	0	49
p__Firmicutes	c__Bacilli	o__Lactobacillales	f__Lactobacillaceae	g__Lactobacillus	s__Lactobacillus_salivarius	OTU18	66	11	64	198	57	51	21	312	129	1007	284	211	14	303	181	55	65	20	20	489	47	203	3808
p__Firmicutes	c__Bacilli	o__Lactobacillales	f__Lactobacillaceae	g__Lactobacillus	s__unclassified_g__Lactobacillus	OTU97	0	1	18	38	1	1	14	291	7	96	27	45	1	14	3	2	4	0	0	0	1	3	567
p__Firmicutes	c__Bacilli	o__Lactobacillales	f__Lactobacillaceae	g__Lactobacillus	s__unclassified_g__Lactobacillus	OTU92	0	0	0	0	0	0	0	4	0	1	1	0	0	1	0	0	0	0	0	0	0	0	7
p__Firmicutes	c__Bacilli	o__Lactobacillales	f__Lactobacillaceae	g__Lactobacillus	s__unclassified_g__Lactobacillus	OTU156	1	0	3	19	1	0	4	36	9	75	33	36	0	9	4	2	1	0	0	7	0	2	242
p__Firmicutes	c__Bacilli	o__Lactobacillales	f__Lactobacillaceae	g__Lactobacillus	s__Lactobacillus_ingluviei	OTU175	7	61	99	85	16	23	56	407	139	60	178	199	9	57	15	25	3	31	33	3	3	124	1633
p__Firmicutes	c__Bacilli	o__Lactobacillales	f__Lactobacillaceae	g__Lactobacillus	s__Lactobacillus_saerimneri	OTU49	2	0	2	0	4	0	0	9	0	11	0	0	0	5	0	0	0	0	0	0	0	0	33
p__Firmicutes	c__Bacilli	o__Lactobacillales	f__Lactobacillaceae	g__Lactobacillus	s__Lactobacillus_oris	OTU176	15	15	270	373	24	10	137	2442	109	963	239	275	48	309	78	73	129	39	13	2	33	141	5737
p__Firmicutes	c__Bacilli	o__Lactobacillales	f__Lactobacillaceae	g__Lactobacillus	s__unclassified_g__Lactobacillus	OTU199	0	0	0	0	0	0	0	0	0	0	0	0	173	2	8	1	13	0	1	9	0	12	219
p__Firmicutes	c__Bacilli	o__Lactobacillales	f__Lactobacillaceae	g__Lactobacillus	s__Lactobacillus_coleohominis	OTU44	1	0	23	13	0	1	2	280	6	32	3	8	1	2	0	1	1	0	0	0	1	23	398
p__Firmicutes	c__Bacilli	o__Lactobacillales	f__Lactobacillaceae	g__Lactobacillus	s__unclassified_g__Lactobacillus	OTU32	0	2	0	1	1	0	0	0	1	0	0	0	0	0	0	0	0	0	0	0	0	0	5
p__Firmicutes	c__Bacilli	o__Lactobacillales	f__Streptococcaceae	g__Lactococcus	s__unclassified_g__Lactococcus	OTU20	9	6	22	5	3	2	2	2	2	8	1	0	3	14	5	3	2	0	0	0	1	0	90
p__Firmicutes	c__Clostridia	o__Clostridiales	f__Lachnospiraceae	g__Marvinbryantia	s__uncultured_organism_g__Marvinbryantia	OTU47	2	6	13	8	9	21	2	22	9	4	2	30	15	7	34	9	8	31	12	5	4	9	262
p__Firmicutes	c__Clostridia	o__Clostridiales	f__Lachnospiraceae	g__Marvinbryantia	s__uncultured_organism_g__Marvinbryantia	OTU208	12	38	17	14	40	68	3	61	25	10	19	73	10	13	60	39	19	63	27	24	23	22	680
p__Firmicutes	c__Clostridia	o__Clostridiales	f__Lachnospiraceae	g__Marvinbryantia	s__uncultured_bacterium_g__Marvinbryantia	OTU314	3	6	7	11	4	13	1	4	5	1	3	4	10	9	17	14	6	19	5	1	15	2	160
p__Firmicutes	c__Clostridia	o__Clostridiales	f__Christensenellaceae	g__norank_f__Christensenellaceae	s__unclassified_g__norank_f__Christensenellaceae	OTU119	1	0	0	0	0	0	0	1	2	0	0	1	0	0	0	0	0	0	0	0	1	0	6
p__Firmicutes	c__Clostridia	o__Clostridiales	f__Christensenellaceae	g__norank_f__Christensenellaceae	s__uncultured_bacterium_g__norank_f__Christensenellaceae	OTU34	2	1	0	0	0	0	0	0	0	0	1	0	0	0	1	0	0	0	0	0	0	0	5
p__Firmicutes	c__Clostridia	o__Clostridiales	f__Clostridiales_vadinBB60_group	g__norank_f__Clostridiales_vadinBB60_group	s__uncultured_bacterium_g__norank_f__Clostridiales_vadinBB60_group	OTU214	26	52	23	9	7	14	13	55	17	15	22	77	9	10	6	4	2	0	2	18	20	15	416
p__Firmicutes	c__Clostridia	o__Clostridiales	f__Clostridiales_vadinBB60_group	g__norank_f__Clostridiales_vadinBB60_group	s__unclassified_g__norank_f__Clostridiales_vadinBB60_group	OTU130	3	8	116	24	2	114	70	31	11	23	26	420	0	13	0	1	0	0	0	34	156	56	1108
p__Firmicutes	c__Clostridia	o__Clostridiales	f__Clostridiales_vadinBB60_group	g__norank_f__Clostridiales_vadinBB60_group	s__uncultured_bacterium_g__norank_f__Clostridiales_vadinBB60_group	OTU358	0	0	0	0	0	0	0	0	0	0	0	0	0	0	0	0	0	0	0	0	45	0	45
p__Firmicutes	c__Clostridia	o__Clostridiales	f__Clostridiales_vadinBB60_group	g__norank_f__Clostridiales_vadinBB60_group	s__unclassified_g__norank_f__Clostridiales_vadinBB60_group	OTU91	4	59	0	0	0	0	4	79	0	2	0	0	0	1	0	0	0	0	0	0	0	0	149
p__Firmicutes	c__Clostridia	o__Clostridiales	f__Clostridiales_vadinBB60_group	g__norank_f__Clostridiales_vadinBB60_group	s__unclassified_g__norank_f__Clostridiales_vadinBB60_group	OTU21	4	0	0	0	0	0	0	0	0	0	0	0	0	0	0	0	0	0	0	0	0	0	4
p__Firmicutes	c__Clostridia	o__Clostridiales	f__Clostridiales_vadinBB60_group	g__norank_f__Clostridiales_vadinBB60_group	s__uncultured_Firmicutes_bacterium_g__norank_f__Clostridiales_vadinBB60_group	OTU375	5	27	0	0	15	0	0	2	0	1	0	0	0	0	0	0	0	0	0	35	46	46	177
p__Firmicutes	c__Clostridia	o__Clostridiales	f__Clostridiales_vadinBB60_group	g__norank_f__Clostridiales_vadinBB60_group	s__uncultured_bacterium_g__norank_f__Clostridiales_vadinBB60_group	OTU151	17	57	24	32	17	32	35	70	29	46	52	67	21	3	3	16	4	12	5	30	78	64	714
p__Firmicutes	c__Clostridia	o__Clostridiales	f__Clostridiales_vadinBB60_group	g__norank_f__Clostridiales_vadinBB60_group	s__unclassified_g__norank_f__Clostridiales_vadinBB60_group	OTU55	7	16	0	49	21	0	0	25	0	2	0	0	0	0	2	16	1	0	0	6	55	12	212
p__Firmicutes	c__Clostridia	o__Clostridiales	f__Clostridiales_vadinBB60_group	g__norank_f__Clostridiales_vadinBB60_group	s__gut_metagenome_g__norank_f__Clostridiales_vadinBB60_group	OTU188	0	1	94	4	28	66	0	270	206	8	738	1532	1	47	182	37	30	8	14	0	0	30	3296
p__Firmicutes	c__Clostridia	o__Clostridiales	f__Clostridiales_vadinBB60_group	g__norank_f__Clostridiales_vadinBB60_group	s__uncultured_organism_g__norank_f__Clostridiales_vadinBB60_group	OTU224	0	0	0	0	0	0	0	0	0	0	0	0	0	0	0	0	0	0	0	0	0	0	0
p__Firmicutes	c__Clostridia	o__Clostridiales	f__Clostridiales_vadinBB60_group	g__norank_f__Clostridiales_vadinBB60_group	s__unclassified_g__norank_f__Clostridiales_vadinBB60_group	OTU377	0	47	0	0	2	0	0	0	0	0	0	0	0	0	0	0	0	0	0	4	1	25	79
p__Firmicutes	c__Clostridia	o__Clostridiales	f__Clostridiales_vadinBB60_group	g__norank_f__Clostridiales_vadinBB60_group	s__uncultured_bacterium_g__norank_f__Clostridiales_vadinBB60_group	OTU23	11	5	0	0	0	0	0	0	0	0	0	0	0	1	2	1	0	0	0	1	7	7	35
p__Firmicutes	c__Clostridia	o__Clostridiales	f__Clostridiales_vadinBB60_group	g__norank_f__Clostridiales_vadinBB60_group	s__uncultured_bacterium_g__norank_f__Clostridiales_vadinBB60_group	OTU374	0	7	0	0	0	0	0	0	0	0	0	0	0	0	0	3	0	0	0	0	0	7	17
p__Firmicutes	c__Clostridia	o__Clostridiales	f__Clostridiales_vadinBB60_group	g__norank_f__Clostridiales_vadinBB60_group	s__unclassified_g__norank_f__Clostridiales_vadinBB60_group	OTU75	15	4	8	1	10	11	0	0	0	0	0	0	0	0	0	0	0	0	0	0	0	0	49
p__Firmicutes	c__Clostridia	o__Clostridiales	f__Clostridiales_vadinBB60_group	g__norank_f__Clostridiales_vadinBB60_group	s__unclassified_g__norank_f__Clostridiales_vadinBB60_group	OTU299	5	13	22	6	60	38	10	8	1	3	6	58	3	4	10	25	2	7	4	5	12	5	307
p__Firmicutes	c__Clostridia	o__Clostridiales	f__Clostridiales_vadinBB60_group	g__norank_f__Clostridiales_vadinBB60_group	s__gut_metagenome_g__norank_f__Clostridiales_vadinBB60_group	OTU103	16	6	1	1	9	1	3	13	2	1	10	6	0	0	0	0	0	0	0	3	0	1	73
p__Firmicutes	c__Clostridia	o__Clostridiales	f__Clostridiales_vadinBB60_group	g__norank_f__Clostridiales_vadinBB60_group	s__unclassified_g__norank_f__Clostridiales_vadinBB60_group	OTU217	1	1	1	1	1	3	0	22	2	2	3	13	1	0	0	0	0	0	2	8	12	2	75
p__Firmicutes	c__Clostridia	o__Clostridiales	f__Clostridiales_vadinBB60_group	g__norank_f__Clostridiales_vadinBB60_group	s__unclassified_g__norank_f__Clostridiales_vadinBB60_group	OTU348	0	0	0	0	0	0	0	0	0	0	0	0	0	0	0	0	0	0	0	1	0	0	1
p__Firmicutes	c__Clostridia	o__Clostridiales	f__Clostridiales_vadinBB60_group	g__norank_f__Clostridiales_vadinBB60_group	s__unclassified_g__norank_f__Clostridiales_vadinBB60_group	OTU341	70	0	0	0	0	0	2	0	0	0	0	0	0	0	0	0	0	0	0	43	0	6	121
p__Firmicutes	c__Clostridia	o__Clostridiales	f__Clostridiales_vadinBB60_group	g__norank_f__Clostridiales_vadinBB60_group	s__unclassified_g__norank_f__Clostridiales_vadinBB60_group	OTU215	2	3	0	0	0	1	2	5	0	1	1	5	0	0	1	0	0	0	0	4	0	12	37
p__Firmicutes	c__Clostridia	o__Clostridiales	f__Clostridiales_vadinBB60_group	g__norank_f__Clostridiales_vadinBB60_group	s__uncultured_bacterium_g__norank_f__Clostridiales_vadinBB60_group	OTU346	3	5	0	0	61	0	0	0	0	5	0	0	0	0	0	0	0	0	0	6	0	13	93
p__Firmicutes	c__Clostridia	o__Clostridiales	f__Clostridiales_vadinBB60_group	g__norank_f__Clostridiales_vadinBB60_group	s__uncultured_Clostridia_bacterium_g__norank_f__Clostridiales_vadinBB60_group	OTU43	47	45	0	0	0	0	0	1	0	0	0	0	0	0	0	0	0	0	0	1	0	0	94
p__Firmicutes	c__Erysipelotrichia	o__Erysipelotrichales	f__Erysipelotrichaceae	g__norank_f__Erysipelotrichaceae	s__Clostridiales_bacterium_60-7e	OTU301	2	5	4	13	3	44	6	8	21	15	18	12	26	50	4	44	60	36	10	43	12	54	490
p__Firmicutes	c__Erysipelotrichia	o__Erysipelotrichales	f__Erysipelotrichaceae	g__norank_f__Erysipelotrichaceae	s__Clostridiales_bacterium_10-3b	OTU291	4	2	2	21	4	11	4	11	19	8	7	5	8	31	7	13	37	29	1	19	13	19	275
p__Firmicutes	c__Clostridia	o__Clostridiales	f__Lachnospiraceae	g__norank_f__Lachnospiraceae	s__Clostridiales_bacterium_CHKCI001	OTU339	42	82	6	33	29	119	0	35	14	39	18	18	37	32	56	244	15	14	48	159	1	79	1120
p__Firmicutes	c__Clostridia	o__Clostridiales	f__Lachnospiraceae	g__norank_f__Lachnospiraceae	s__unclassified_g__norank_f__Lachnospiraceae	OTU304	5	2	6	16	11	16	11	0	11	10	7	5	1	29	5	1	13	7	5	4	8	1	174
p__Firmicutes	c__Clostridia	o__Clostridiales	f__Lachnospiraceae	g__norank_f__Lachnospiraceae	s__unclassified_g__norank_f__Lachnospiraceae	OTU29	0	1	3	0	1	2	1	0	3	0	3	4	0	0	0	0	0	0	1	5	1	0	25
p__Firmicutes	c__Clostridia	o__Clostridiales	f__Peptococcaceae	g__norank_f__Peptococcaceae	s__uncultured_bacterium_g__norank_f__Peptococcaceae	OTU352	1	0	0	0	0	0	0	0	1	0	0	0	1	0	2	0	0	0	0	0	9	2	16
p__Firmicutes	c__Clostridia	o__Clostridiales	f__Peptococcaceae	g__norank_f__Peptococcaceae	s__uncultured_bacterium_g__norank_f__Peptococcaceae	OTU369	6	12	0	0	0	0	0	0	0	0	0	0	0	5	14	3	0	0	0	3	0	10	53
p__Firmicutes	c__Clostridia	o__Clostridiales	f__Peptococcaceae	g__norank_f__Peptococcaceae	s__unclassified_g__norank_f__Peptococcaceae	OTU206	14	0	0	0	0	0	0	0	0	0	0	0	0	0	0	1	0	0	0	27	24	0	66
p__Firmicutes	c__Clostridia	o__Clostridiales	f__Ruminococcaceae	g__norank_f__Ruminococcaceae	s__gut_metagenome_g__norank_f__Ruminococcaceae	OTU259	26	13	19	7	30	5	5	10	48	20	5	34	3	2	13	1	2	9	8	7	12	12	291
p__Firmicutes	c__Clostridia	o__Clostridiales	f__Ruminococcaceae	g__norank_f__Ruminococcaceae	s__human_gut_metagenome_g__norank_f__Ruminococcaceae	OTU309	2	4	6	0	5	0	0	2	6	2	6	0	0	0	0	7	1	0	1	9	4	5	60
p__Firmicutes	c__Clostridia	o__Clostridiales	f__Ruminococcaceae	g__norank_f__Ruminococcaceae	s__gut_metagenome_g__norank_f__Ruminococcaceae	OTU218	13	4	9	0	265	0	2	19	1	2	0	5	0	0	0	1	0	4	0	3	4	18	350
p__Firmicutes	c__Clostridia	o__Clostridiales	f__Ruminococcaceae	g__norank_f__Ruminococcaceae	s__Ruminococcus_sp._16442	OTU264	3	4	3	2	3	0	34	3	20	3	22	4	5	3	3	21	2	2	2	10	20	14	183
p__Firmicutes	c__Clostridia	o__Clostridiales	f__Ruminococcaceae	g__norank_f__Ruminococcaceae	s__human_gut_metagenome_g__norank_f__Ruminococcaceae	OTU347	13	6	20	14	3	8	2	7	8	1	4	30	6	18	13	41	4	12	15	35	18	22	300
p__Firmicutes	c__Clostridia	o__Clostridiales	f__Ruminococcaceae	g__norank_f__Ruminococcaceae	s__Ruminococcaceae_bacterium_AM2	OTU147	23	31	6	15	65	9	16	10	57	47	6	6	17	5	7	77	6	8	2	15	0	94	522
p__Firmicutes	c__Clostridia	o__Clostridiales	f__Ruminococcaceae	g__norank_f__Ruminococcaceae	s__unclassified_g__norank_f__Ruminococcaceae	OTU35	5	1	0	0	5	1	0	0	0	0	9	1	0	1	1	0	1	0	2	3	2	17	49
p__Firmicutes	c__Clostridia	o__Clostridiales	f__Ruminococcaceae	g__norank_f__Ruminococcaceae	s__unclassified_g__norank_f__Ruminococcaceae	OTU101	2	1	2	6	3	2	8	8	1	0	4	21	4	9	24	10	6	14	15	1	4	7	152
p__Firmicutes	c__Clostridia	o__Clostridiales	f__Ruminococcaceae	g__norank_f__Ruminococcaceae	s__unclassified_g__norank_f__Ruminococcaceae	OTU368	0	0	0	0	0	0	0	0	0	1	0	0	0	0	0	0	0	0	0	0	2	3	6
p__Firmicutes	c__Clostridia	o__Clostridiales	f__Ruminococcaceae	g__norank_f__Ruminococcaceae	s__unclassified_g__norank_f__Ruminococcaceae	OTU88	58	32	2	1	95	1	32	4	11	27	4	5	0	0	0	2	0	0	0	3	2	8	287
p__Firmicutes	c__Clostridia	o__Clostridiales	f__Ruminococcaceae	g__norank_f__Ruminococcaceae	s__Clostridiales_bacterium_24-4c	OTU332	2	4	10	10	117	0	0	0	1	24	0	0	0	1	3	8	0	1	0	33	0	76	290
p__Firmicutes	c__Clostridia	o__Clostridiales	f__Ruminococcaceae	g__norank_f__Ruminococcaceae	s__Clostridiales_bacterium_24-4c	OTU158	27	8	10	12	130	2	8	0	3	18	8	15	0	0	0	2	1	1	2	9	1	23	280
p__Firmicutes	c__Clostridia	o__Clostridiales	f__Ruminococcaceae	g__norank_f__Ruminococcaceae	s__unclassified_g__norank_f__Ruminococcaceae	OTU376	1	0	1	0	0	0	0	1	0	0	0	0	0	0	0	0	0	0	0	0	1	1	5
p__Firmicutes	c__Clostridia	o__Clostridiales	f__Ruminococcaceae	g__norank_f__Ruminococcaceae	s__unclassified_g__norank_f__Ruminococcaceae	OTU233	33	222	11	30	120	2	78	18	35	7	45	40	32	12	4	23	5	25	4	123	0	240	1109
p__Firmicutes	c__Clostridia	o__Clostridiales	f__Ruminococcaceae	g__Oscillibacter	s__unclassified_g__Oscillibacter	OTU13	3	1	0	0	0	0	0	0	0	0	0	0	0	0	0	0	0	0	0	0	0	0	4
p__Firmicutes	c__Clostridia	o__Clostridiales	f__Ruminococcaceae	g__Papillibacter	s__uncultured_bacterium_g__Papillibacter	OTU317	1	1	1	0	0	0	0	2	1	0	1	2	0	1	1	0	0	1	0	0	0	1	13
p__Firmicutes	c__Clostridia	o__Clostridiales	f__Lachnospiraceae	g__Roseburia	s__unclassified_g__Roseburia	OTU127	3	1	7	9	2	8	11	8	11	3	9	1	12	18	20	6	5	5	0	0	4	0	143
p__Firmicutes	c__Clostridia	o__Clostridiales	f__Ruminococcaceae	g__Ruminiclostridium_5	s__uncultured_bacterium_g__Ruminiclostridium_5	OTU169	34	23	40	29	15	19	6	42	74	9	51	29	29	9	24	27	14	13	34	26	24	40	611
p__Firmicutes	c__Clostridia	o__Clostridiales	f__Ruminococcaceae	g__Ruminiclostridium_5	s__uncultured_bacterium_g__Ruminiclostridium_5	OTU269	11	8	12	28	8	11	12	21	32	2	41	5	48	29	55	17	80	29	43	14	78	13	597
p__Firmicutes	c__Clostridia	o__Clostridiales	f__Ruminococcaceae	g__Ruminiclostridium_5	s__uncultured_organism_g__Ruminiclostridium_5	OTU216	0	0	1	3	2	2	2	0	9	1	3	2	5	9	7	4	27	0	10	1	2	0	90
p__Firmicutes	c__Clostridia	o__Clostridiales	f__Ruminococcaceae	g__Ruminiclostridium_5	s__uncultured_bacterium_g__Ruminiclostridium_5	OTU143	38	36	18	22	3	8	8	49	65	12	38	14	47	22	34	38	13	22	40	14	20	32	593
p__Firmicutes	c__Clostridia	o__Clostridiales	f__Ruminococcaceae	g__Ruminiclostridium_5	s__unclassified_g__Ruminiclostridium_5	OTU328	0	1	0	1	0	0	0	0	0	0	1	0	1	0	1	0	0	0	0	2	5	1	13
p__Firmicutes	c__Clostridia	o__Clostridiales	f__Ruminococcaceae	g__Ruminiclostridium_5	s__unclassified_g__Ruminiclostridium_5	OTU200	0	0	0	1	0	0	3	3	2	6	2	0	0	0	0	0	1	1	0	0	4	7	30
p__Firmicutes	c__Clostridia	o__Clostridiales	f__Ruminococcaceae	g__Ruminiclostridium_9	s__unclassified_g__Ruminiclostridium_9	OTU3	4	2	2	1	6	0	0	0	3	2	0	2	0	4	1	1	0	4	1	2	2	0	37
p__Firmicutes	c__Clostridia	o__Clostridiales	f__Ruminococcaceae	g__Ruminiclostridium_9	s__unclassified_g__Ruminiclostridium_9	OTU153	123	59	16	29	191	8	8	9	41	33	14	60	24	24	8	25	7	49	23	36	10	55	852
p__Firmicutes	c__Clostridia	o__Clostridiales	f__Ruminococcaceae	g__Ruminiclostridium_9	s__unclassified_g__Ruminiclostridium_9	OTU11	3	5	1	0	3	0	1	1	5	1	3	5	0	1	1	0	1	0	1	1	2	8	43
p__Firmicutes	c__Clostridia	o__Clostridiales	f__Ruminococcaceae	g__Ruminococcaceae_NK4A214_group	s__unclassified_g__Ruminococcaceae_NK4A214_group	OTU212	3	6	2	6	1	5	0	0	2	2	2	1	0	0	0	3	1	4	2	5	6	3	54
p__Firmicutes	c__Clostridia	o__Clostridiales	f__Ruminococcaceae	g__Ruminococcaceae_NK4A214_group	s__unclassified_g__Ruminococcaceae_NK4A214_group	OTU235	1	1	0	1	2	0	0	1	1	0	0	0	0	0	0	0	0	0	0	1	0	0	8
p__Firmicutes	c__Clostridia	o__Clostridiales	f__Ruminococcaceae	g__Ruminococcaceae_NK4A214_group	s__uncultured_organism_g__Ruminococcaceae_NK4A214_group	OTU337	0	3	0	0	0	0	0	0	2	1	1	0	0	0	0	1	0	0	0	4	3	1	16
p__Firmicutes	c__Clostridia	o__Clostridiales	f__Ruminococcaceae	g__Ruminococcaceae_UCG-004	s__unclassified_g__Ruminococcaceae_UCG-004	OTU194	18	12	28	12	10	30	20	30	19	6	23	30	35	49	27	6	13	88	34	21	21	28	560
p__Firmicutes	c__Clostridia	o__Clostridiales	f__Ruminococcaceae	g__Ruminococcaceae_UCG-005	s__uncultured_organism_g__Ruminococcaceae_UCG-005	OTU379	0	7	0	0	2	0	0	0	0	0	0	0	0	0	0	3	0	0	1	17	0	15	45
p__Firmicutes	c__Clostridia	o__Clostridiales	f__Ruminococcaceae	g__Ruminococcaceae_UCG-005	s__uncultured_Clostridiales_bacterium_g__Ruminococcaceae_UCG-005	OTU14	42	4	12	0	137	2	0	0	13	9	6	6	0	0	1	0	0	1	0	10	1	12	256
p__Firmicutes	c__Clostridia	o__Clostridiales	f__Ruminococcaceae	g__Ruminococcaceae_UCG-005	s__unclassified_g__Ruminococcaceae_UCG-005	OTU360	62	46	0	0	3	0	0	0	0	1	1	0	0	0	2	4	0	0	0	45	4	19	187
p__Firmicutes	c__Clostridia	o__Clostridiales	f__Ruminococcaceae	g__Ruminococcaceae_UCG-005	s__unclassified_g__Ruminococcaceae_UCG-005	OTU118	5	2	3	1	4	0	0	2	3	1	3	8	0	0	0	0	0	1	1	5	3	1	43
p__Firmicutes	c__Clostridia	o__Clostridiales	f__Ruminococcaceae	g__Ruminococcaceae_UCG-009	s__uncultured_bacterium_g__Ruminococcaceae_UCG-009	OTU372	2	0	0	0	0	0	0	0	2	0	0	0	0	0	0	0	0	0	0	1	7	0	12
p__Firmicutes	c__Clostridia	o__Clostridiales	f__Ruminococcaceae	g__Ruminococcaceae_UCG-009	s__uncultured_bacterium_g__Ruminococcaceae_UCG-009	OTU144	5	0	0	4	3	1	0	5	4	2	1	1	1	9	3	1	2	6	1	1	7	2	59
p__Firmicutes	c__Clostridia	o__Clostridiales	f__Ruminococcaceae	g__Ruminococcaceae_UCG-010	s__gut_metagenome_g__Ruminococcaceae_UCG-010	OTU100	2	1	2	0	0	1	0	1	0	0	1	2	0	1	0	0	0	0	0	7	0	0	18
p__Firmicutes	c__Clostridia	o__Clostridiales	f__Ruminococcaceae	g__Ruminococcaceae_UCG-010	s__uncultured_bacterium_g__Ruminococcaceae_UCG-010	OTU380	0	0	0	0	0	0	0	0	0	0	0	0	0	0	0	0	0	0	0	5	0	7	12
p__Firmicutes	c__Clostridia	o__Clostridiales	f__Ruminococcaceae	g__Ruminococcaceae_UCG-010	s__uncultured_organism_g__Ruminococcaceae_UCG-010	OTU222	0	0	0	0	0	0	0	0	0	0	0	0	0	0	0	0	0	0	0	0	0	0	0
p__Firmicutes	c__Clostridia	o__Clostridiales	f__Ruminococcaceae	g__Ruminococcaceae_UCG-010	s__uncultured_bacterium_g__Ruminococcaceae_UCG-010	OTU345	0	0	0	0	0	0	0	0	0	0	0	0	0	0	0	0	0	0	0	6	0	8	14
p__Firmicutes	c__Clostridia	o__Clostridiales	f__Ruminococcaceae	g__Ruminococcaceae_UCG-013	s__uncultured_bacterium_g__Ruminococcaceae_UCG-013	OTU162	2	0	2	1	0	0	0	7	2	0	4	6	0	0	1	0	0	0	1	6	6	2	40
p__Firmicutes	c__Clostridia	o__Clostridiales	f__Ruminococcaceae	g__Ruminococcaceae_UCG-013	s__uncultured_bacterium_g__Ruminococcaceae_UCG-013	OTU343	13	2	31	38	2	6	25	39	20	7	8	22	34	18	4	46	21	31	88	138	1	23	617
p__Firmicutes	c__Clostridia	o__Clostridiales	f__Ruminococcaceae	g__Ruminococcaceae_UCG-013	s__unclassified_g__Ruminococcaceae_UCG-013	OTU278	24	56	0	6	1	9	0	17	5	0	31	96	0	75	42	3	2	0	37	4	82	3	493
p__Firmicutes	c__Clostridia	o__Clostridiales	f__Ruminococcaceae	g__Ruminococcaceae_UCG-013	s__unclassified_g__Ruminococcaceae_UCG-013	OTU378	0	0	0	0	0	0	0	0	0	0	0	0	0	0	0	2	0	0	0	2	0	3	7
p__Firmicutes	c__Clostridia	o__Clostridiales	f__Ruminococcaceae	g__Ruminococcaceae_UCG-013	s__unclassified_g__Ruminococcaceae_UCG-013	OTU38	0	3	0	0	0	0	0	0	0	0	0	0	0	0	1	1	0	0	1	0	3	1	10
p__Firmicutes	c__Clostridia	o__Clostridiales	f__Ruminococcaceae	g__Ruminococcaceae_UCG-014	s__unclassified_g__Ruminococcaceae_UCG-014	OTU242	37	124	49	14	7	4	2	2	4	8	36	1	31	3	30	44	18	2	11	397	24	47	895
p__Firmicutes	c__Clostridia	o__Clostridiales	f__Ruminococcaceae	g__Ruminococcaceae_UCG-014	s__uncultured_bacterium_g__Ruminococcaceae_UCG-014	OTU298	0	2	9	0	3	2	6	0	0	1	2	0	0	1	8	5	3	3	0	0	5	5	55
p__Firmicutes	c__Clostridia	o__Clostridiales	f__Ruminococcaceae	g__Ruminococcaceae_UCG-014	s__uncultured_bacterium_g__Ruminococcaceae_UCG-014	OTU363	1	1	1	1	2	0	0	0	0	0	0	5	3	0	0	0	0	0	0	0	2	0	16
p__Firmicutes	c__Clostridia	o__Clostridiales	f__Ruminococcaceae	g__Ruminococcaceae_UCG-014	s__uncultured_bacterium_g__Ruminococcaceae_UCG-014	OTU366	1	4	16	8	1	0	0	0	0	1	0	1	0	0	0	1	0	0	0	2	20	2	57
p__Firmicutes	c__Clostridia	o__Clostridiales	f__Ruminococcaceae	g__Ruminococcaceae_UCG-014	s__unidentified_rumen_bacterium_JW32	OTU37	115	181	5	14	102	1	0	0	0	0	0	0	0	0	5	17	0	1	0	19	0	79	539
p__Firmicutes	c__Clostridia	o__Clostridiales	f__Ruminococcaceae	g__Ruminococcaceae_UCG-014	s__uncultured_organism_g__Ruminococcaceae_UCG-014	OTU294	107	158	183	204	73	87	43	20	123	77	13	94	170	69	65	76	107	75	53	22	209	47	2075
p__Firmicutes	c__Clostridia	o__Clostridiales	f__Ruminococcaceae	g__Ruminococcaceae_UCG-014	s__uncultured_bacterium_g__Ruminococcaceae_UCG-014	OTU33	3	3	1	11	1	0	1	0	0	1	0	0	0	0	0	0	1	0	0	10	0	0	32
p__Firmicutes	c__Clostridia	o__Clostridiales	f__Ruminococcaceae	g__Ruminococcaceae_UCG-014	s__unclassified_g__Ruminococcaceae_UCG-014	OTU31	12	28	0	0	4	0	0	0	0	0	0	0	0	0	0	0	0	0	0	0	0	0	44
p__Firmicutes	c__Clostridia	o__Clostridiales	f__Ruminococcaceae	g__Ruminococcaceae_UCG-014	s__uncultured_bacterium_g__Ruminococcaceae_UCG-014	OTU15	4	0	0	0	0	0	0	0	0	0	0	0	0	0	0	0	0	0	0	0	0	15	19
p__Firmicutes	c__Clostridia	o__Clostridiales	f__Ruminococcaceae	g__Ruminococcaceae_UCG-014	s__uncultured_bacterium_g__Ruminococcaceae_UCG-014	OTU245	16	186	2	25	296	1	7	52	0	8	0	3	33	0	1	5	8	1	0	2	1	12	659
p__Firmicutes	c__Clostridia	o__Clostridiales	f__Ruminococcaceae	g__Ruminococcaceae_UCG-014	s__unclassified_g__Ruminococcaceae_UCG-014	OTU113	26	21	49	12	4	18	76	26	69	74	12	25	3	17	6	34	15	1	5	4	40	8	545
p__Firmicutes	c__Clostridia	o__Clostridiales	f__Ruminococcaceae	g__Ruminococcaceae_UCG-014	s__unclassified_g__Ruminococcaceae_UCG-014	OTU123	5	0	0	7	5	3	3	5	9	1	5	3	22	5	7	10	14	30	28	0	0	0	162
p__Firmicutes	c__Clostridia	o__Clostridiales	f__Ruminococcaceae	g__Ruminococcaceae_UCG-014	s__uncultured_bacterium_g__Ruminococcaceae_UCG-014	OTU170	4	19	9	4	0	1	4	4	2	16	0	41	1	7	2	3	4	2	7	0	23	0	153
p__Firmicutes	c__Clostridia	o__Clostridiales	f__Ruminococcaceae	g__Ruminococcaceae_UCG-014	s__unclassified_g__Ruminococcaceae_UCG-014	OTU65	4	10	5	9	7	3	0	10	0	1	0	3	1	0	0	9	10	2	0	0	3	0	77
p__Firmicutes	c__Clostridia	o__Clostridiales	f__Ruminococcaceae	g__Ruminococcaceae_UCG-014	s__uncultured_rumen_bacterium_g__Ruminococcaceae_UCG-014	OTU246	0	0	0	0	0	0	0	0	0	0	0	0	0	0	0	0	0	1	0	126	0	433	560
p__Firmicutes	c__Clostridia	o__Clostridiales	f__Ruminococcaceae	g__Ruminococcaceae_UCG-014	s__unclassified_g__Ruminococcaceae_UCG-014	OTU58	11	0	7	32	1	0	0	0	0	0	0	0	4	1	2	8	2	2	0	1	0	2	73
p__Firmicutes	c__Clostridia	o__Clostridiales	f__Ruminococcaceae	g__Ruminococcaceae_UCG-014	s__uncultured_bacterium_g__Ruminococcaceae_UCG-014	OTU263	23	43	25	23	18	12	25	13	15	24	5	9	6	0	10	14	11	1	1	8	0	14	300
p__Firmicutes	c__Clostridia	o__Clostridiales	f__Ruminococcaceae	g__Ruminococcaceae_UCG-014	s__unidentified_rumen_bacterium_JW32	OTU56	22	7	6	116	4	5	0	7	0	1	0	0	2	14	14	22	4	0	0	45	0	11	280
p__Firmicutes	c__Clostridia	o__Clostridiales	f__Ruminococcaceae	g__Ruminococcaceae_UCG-014	s__unclassified_g__Ruminococcaceae_UCG-014	OTU223	0	0	0	0	0	0	0	0	0	0	0	0	0	0	0	7	0	0	0	36	0	53	96
p__Firmicutes	c__Clostridia	o__Clostridiales	f__Ruminococcaceae	g__Ruminococcaceae_UCG-014	s__unclassified_g__Ruminococcaceae_UCG-014	OTU183	28	22	18	84	10	8	2	10	74	5	13	25	29	50	31	47	56	8	24	0	75	1	620
p__Firmicutes	c__Clostridia	o__Clostridiales	f__Ruminococcaceae	g__Ruminococcaceae_UCG-014	s__unclassified_g__Ruminococcaceae_UCG-014	OTU46	0	1	4	1	5	0	0	0	0	0	1	0	0	0	2	0	0	0	0	0	0	3	17
p__Firmicutes	c__Clostridia	o__Clostridiales	f__Ruminococcaceae	g__Ruminococcaceae_UCG-014	s__unclassified_g__Ruminococcaceae_UCG-014	OTU316	65	55	49	133	33	44	33	29	58	17	40	222	17	5	39	61	8	33	0	13	1	29	984
p__Firmicutes	c__Clostridia	o__Clostridiales	f__Ruminococcaceae	g__Ruminococcaceae_UCG-014	s__uncultured_bacterium_g__Ruminococcaceae_UCG-014	OTU154	7	7	3	1	3	2	2	2	11	27	0	3	9	2	0	18	3	3	0	7	22	18	150
p__Firmicutes	c__Clostridia	o__Clostridiales	f__Ruminococcaceae	g__Ruminococcaceae_UCG-014	s__uncultured_bacterium_g__Ruminococcaceae_UCG-014	OTU250	44	0	0	1	0	0	0	0	0	0	0	0	0	0	0	0	0	0	1	0	0	0	46
p__Firmicutes	c__Clostridia	o__Clostridiales	f__Ruminococcaceae	g__Ruminococcaceae_UCG-014	s__uncultured_bacterium_g__Ruminococcaceae_UCG-014	OTU258	15	1	7	37	0	1	3	2	31	0	0	4	51	17	64	68	78	0	12	0	3	1	395
p__Firmicutes	c__Clostridia	o__Clostridiales	f__Ruminococcaceae	g__Ruminococcaceae_UCG-014	s__uncultured_organism_g__Ruminococcaceae_UCG-014	OTU293	167	45	84	156	90	74	28	73	75	19	77	197	142	54	147	33	79	124	149	4	6	2	1825
p__Firmicutes	c__Clostridia	o__Clostridiales	f__Ruminococcaceae	g__Ruminococcus_1	s__uncultured_organism_g__Ruminococcus_1	OTU52	2	0	4	4	4	0	0	0	1	0	2	3	0	0	1	0	0	0	0	0	0	0	21
p__Firmicutes	c__Clostridia	o__Clostridiales	f__Ruminococcaceae	g__Ruminococcus_1	s__unclassified_g__Ruminococcus_1	OTU220	28	44	0	0	0	6	0	18	5	0	20	0	0	1	6	150	0	0	0	125	0	25	428
p__Firmicutes	c__Clostridia	o__Clostridiales	f__Lachnospiraceae	g__Sellimonas	s__unclassified_g__Sellimonas	OTU272	230	91	314	372	232	469	215	176	309	111	311	132	363	491	217	498	229	635	521	308	471	261	6956
p__Firmicutes	c__Clostridia	o__Clostridiales	f__Lachnospiraceae	g__Sellimonas	s__unclassified_g__Sellimonas	OTU268	14	8	27	45	18	52	37	35	34	20	12	41	105	94	68	68	70	133	198	108	100	181	1468
p__Firmicutes	c__Clostridia	o__Clostridiales	f__Lachnospiraceae	g__Shuttleworthia	s__uncultured_bacterium_g__Shuttleworthia	OTU308	58	54	84	241	31	80	222	187	135	12	359	167	198	147	320	202	354	223	253	46	164	27	3564
p__Firmicutes	c__Clostridia	o__Clostridiales	f__Lachnospiraceae	g__Shuttleworthia	s__uncultured_bacterium_g__Shuttleworthia	OTU185	1	23	0	0	0	0	0	28	4	0	16	98	7	2	14	37	12	16	72	44	1	21	396
p__Firmicutes	c__Bacilli	o__Lactobacillales	f__Streptococcaceae	g__Streptococcus	s__unclassified_g__Streptococcus	OTU90	6	8	14	20	6	23	0	8	9	1	21	18	2	11	59	1	4	0	0	2	0	0	213
p__Firmicutes	c__Bacilli	o__Lactobacillales	f__Streptococcaceae	g__Streptococcus	s__unclassified_g__Streptococcus	OTU201	16	2	9	8	12	26	18	16	45	25	47	17	6	14	58	1	17	0	2	1	0	1	341
p__Firmicutes	c__Bacilli	o__Lactobacillales	f__Streptococcaceae	g__Streptococcus	s__unclassified_g__Streptococcus	OTU80	3781	3986	3173	2875	1190	5624	1992	1992	4547	6861	5657	3027	122	1459	4212	32	308	7	15	529	7	388	51784
p__Firmicutes	c__Bacilli	o__Lactobacillales	f__Streptococcaceae	g__Streptococcus	s__unclassified_g__Streptococcus	OTU74	3	2	2	16	0	50	0	0	0	0	0	0	0	0	0	0	0	0	0	0	0	0	73
p__Firmicutes	c__Clostridia	o__Clostridiales	f__Ruminococcaceae	g__Subdoligranulum	s__uncultured_Subdoligranulum_sp.	OTU137	14	62	292	35	13	118	37	137	82	13	89	67	208	38	130	305	569	248	631	51	361	49	3549
p__Firmicutes	c__Clostridia	o__Clostridiales	f__Ruminococcaceae	g__Subdoligranulum	s__uncultured_Subdoligranulum_sp.	OTU10	21	37	2	3	12	0	0	0	0	0	0	0	0	0	0	0	0	0	0	221	1	0	297
p__Firmicutes	c__Clostridia	o__Clostridiales	f__Ruminococcaceae	g__Subdoligranulum	s__unclassified_g__Subdoligranulum	OTU288	11	12	45	3	11	11	22	7	24	7	9	13	68	34	17	50	82	40	87	47	39	24	663
p__Firmicutes	c__Clostridia	o__Clostridiales	f__Ruminococcaceae	g__Subdoligranulum	s__uncultured_Subdoligranulum_sp.	OTU277	1	29	14	15	0	3	79	7	22	0	9	19	177	10	26	11	30	3	175	12	120	33	795
p__Firmicutes	c__Clostridia	o__Clostridiales	f__Ruminococcaceae	g__Subdoligranulum	s__unclassified_g__Subdoligranulum	OTU228	66	31	138	72	6	26	67	20	496	129	341	33	269	1808	170	2161	65	1347	1698	1764	0	567	11274
p__Firmicutes	c__Clostridia	o__Clostridiales	f__Ruminococcaceae	g__Subdoligranulum	s__uncultured_bacterium_g__Subdoligranulum	OTU312	9	6	17	9	0	3	18	0	22	11	9	4	23	91	12	72	4	52	69	69	1	22	523
p__Firmicutes	c__Clostridia	o__Clostridiales	f__Lachnospiraceae	g__Tyzzerella	s__uncultured_bacterium_g__Tyzzerella	OTU68	3	3	0	1	21	0	0	5	4	4	5	0	2	0	5	5	0	2	3	2	1	2	68
p__Firmicutes	c__Clostridia	o__Clostridiales	f__Lachnospiraceae	g__Tyzzerella	s__uncultured_bacterium_g__Tyzzerella	OTU260	29	16	32	26	52	19	7	56	36	22	35	61	40	101	159	29	18	66	77	7	80	74	1042
p__Firmicutes	c__Clostridia	o__Clostridiales	f__Lachnospiraceae	g__Tyzzerella_3	s__uncultured_bacterium_g__Tyzzerella_3	OTU334	12	19	6	0	19	0	1	2	1	2	3	3	17	8	11	37	16	19	44	17	11	10	258
p__Firmicutes	c__Erysipelotrichia	o__Erysipelotrichales	f__Erysipelotrichaceae	g__unclassified_f__Erysipelotrichaceae	s__unclassified_f__Erysipelotrichaceae	OTU327	0	0	0	0	0	0	0	0	0	0	0	0	0	0	0	0	0	0	0	11	0	1	12
p__Firmicutes	c__Clostridia	o__Clostridiales	f__Family_XIII	g__unclassified_f__Family_XIII	s__unclassified_f__Family_XIII	OTU281	2	1	4	2	0	0	0	5	2	0	3	2	2	1	0	2	0	0	0	0	0	4	30
p__Firmicutes	c__Clostridia	o__Clostridiales	f__Lachnospiraceae	g__unclassified_f__Lachnospiraceae	s__unclassified_f__Lachnospiraceae	OTU266	4	37	0	23	0	0	0	21	17	20	44	1	0	61	39	80	0	0	40	63	32	22	504
p__Firmicutes	c__Clostridia	o__Clostridiales	f__Lachnospiraceae	g__unclassified_f__Lachnospiraceae	s__unclassified_f__Lachnospiraceae	OTU261	83	84	98	93	200	131	72	153	153	50	155	84	153	96	64	97	87	114	357	63	284	72	2743
p__Firmicutes	c__Clostridia	o__Clostridiales	f__Lachnospiraceae	g__unclassified_f__Lachnospiraceae	s__unclassified_f__Lachnospiraceae	OTU167	544	280	993	1346	598	2307	64	805	745	65	1263	790	1832	1569	3065	1106	773	441	1253	375	1058	232	21504
p__Firmicutes	c__Clostridia	o__Clostridiales	f__Lachnospiraceae	g__unclassified_f__Lachnospiraceae	s__unclassified_f__Lachnospiraceae	OTU305	16	24	12	18	29	39	12	27	35	3	29	2	3	9	17	41	3	24	12	18	12	15	400
p__Firmicutes	c__Clostridia	o__Clostridiales	f__Lachnospiraceae	g__unclassified_f__Lachnospiraceae	s__unclassified_f__Lachnospiraceae	OTU307	45	14	145	226	54	231	46	74	71	9	84	82	286	179	242	168	146	202	195	10	66	33	2608
p__Firmicutes	c__Clostridia	o__Clostridiales	f__Lachnospiraceae	g__unclassified_f__Lachnospiraceae	s__unclassified_f__Lachnospiraceae	OTU126	9	12	58	83	11	59	30	53	24	10	17	40	442	122	63	86	183	151	93	51	49	4	1650
p__Firmicutes	c__Clostridia	o__Clostridiales	f__Lachnospiraceae	g__unclassified_f__Lachnospiraceae	s__unclassified_f__Lachnospiraceae	OTU238	0	0	0	0	0	0	0	0	0	0	0	0	0	0	0	0	0	0	0	0	0	0	0
p__Firmicutes	c__Clostridia	o__Clostridiales	f__Lachnospiraceae	g__unclassified_f__Lachnospiraceae	s__unclassified_f__Lachnospiraceae	OTU159	5	1	5	5	2	4	13	6	9	0	2	7	14	2	0	2	7	5	5	8	1	0	103
p__Firmicutes	c__Clostridia	o__Clostridiales	f__Lachnospiraceae	g__unclassified_f__Lachnospiraceae	s__unclassified_f__Lachnospiraceae	OTU275	0	5	28	31	1	79	19	10	50	0	34	19	427	76	474	13	114	147	155	0	11	0	1693
p__Firmicutes	c__Clostridia	o__Clostridiales	f__Lachnospiraceae	g__unclassified_f__Lachnospiraceae	s__unclassified_f__Lachnospiraceae	OTU274	8	2	3	1	17	8	16	1	35	7	20	8	16	29	54	5	9	7	1	33	2	9	291
p__Firmicutes	c__Clostridia	o__Clostridiales	f__Lachnospiraceae	g__unclassified_f__Lachnospiraceae	s__unclassified_f__Lachnospiraceae	OTU271	0	1	4	0	1	5	24	33	11	34	61	75	80	87	57	2	49	40	139	3	42	15	763
p__Firmicutes	c__Clostridia	o__Clostridiales	f__Lachnospiraceae	g__unclassified_f__Lachnospiraceae	s__unclassified_f__Lachnospiraceae	OTU270	12	29	10	9	6	24	6	15	11	2	14	17	16	10	19	20	13	13	25	20	36	13	340
p__Firmicutes	c__Clostridia	o__Clostridiales	f__Lachnospiraceae	g__unclassified_f__Lachnospiraceae	s__unclassified_f__Lachnospiraceae	OTU83	12	2	13	18	6	28	10	9	10	2	11	13	32	21	31	98	19	52	29	1	52	6	475
p__Firmicutes	c__Clostridia	o__Clostridiales	f__Lachnospiraceae	g__unclassified_f__Lachnospiraceae	s__unclassified_f__Lachnospiraceae	OTU12	4	1	0	5	12	3	0	0	3	0	1	2	0	1	1	2	0	6	0	2	0	2	45
p__Firmicutes	c__Clostridia	o__Clostridiales	f__Lachnospiraceae	g__unclassified_f__Lachnospiraceae	s__unclassified_f__Lachnospiraceae	OTU112	77	29	3	0	88	1	2	1	1	0	0	0	1	0	0	4	0	0	0	5	0	19	231
p__Firmicutes	c__Clostridia	o__Clostridiales	f__Lachnospiraceae	g__unclassified_f__Lachnospiraceae	s__unclassified_f__Lachnospiraceae	OTU115	7	1	1	30	16	89	0	4	6	1	8	1	0	0	0	6	0	0	0	0	20	0	190
p__Firmicutes	c__Clostridia	o__Clostridiales	f__Lachnospiraceae	g__unclassified_f__Lachnospiraceae	s__unclassified_f__Lachnospiraceae	OTU139	107	94	471	543	86	889	644	580	159	109	377	341	1532	333	238	163	1421	2017	655	1	757	15	11532
p__Firmicutes	c__Clostridia	o__Clostridiales	f__Lachnospiraceae	g__unclassified_f__Lachnospiraceae	s__unclassified_f__Lachnospiraceae	OTU207	25	49	127	67	54	76	15	44	50	4	40	56	55	53	83	45	42	44	48	49	92	62	1180
p__Firmicutes	c__Clostridia	o__Clostridiales	f__Lachnospiraceae	g__unclassified_f__Lachnospiraceae	s__unclassified_f__Lachnospiraceae	OTU186	1	3	2	1	2	8	0	1	3	0	1	0	1	2	3	4	0	0	1	5	9	7	54
p__Firmicutes	c__Clostridia	o__Clostridiales	f__Lachnospiraceae	g__unclassified_f__Lachnospiraceae	s__unclassified_f__Lachnospiraceae	OTU367	12	10	34	56	9	68	98	32	77	24	55	45	85	114	59	378	98	253	130	12	271	11	1931
p__Firmicutes	c__Clostridia	o__Clostridiales	f__Lachnospiraceae	g__unclassified_f__Lachnospiraceae	s__unclassified_f__Lachnospiraceae	OTU359	2	2	3	6	1	2	0	0	1	1	1	0	3	8	3	37	0	3	2	1	25	0	101
p__Firmicutes	c__Clostridia	o__Clostridiales	f__Lachnospiraceae	g__unclassified_f__Lachnospiraceae	s__unclassified_f__Lachnospiraceae	OTU357	423	201	563	608	472	847	508	324	529	140	749	196	301	344	453	386	379	1301	692	4	627	137	10184
p__Firmicutes	c__Clostridia	o__Clostridiales	f__Lachnospiraceae	g__unclassified_f__Lachnospiraceae	s__unclassified_f__Lachnospiraceae	OTU72	73	55	63	51	64	597	2	0	4	0	4	6	5	4	1	1	1	2	1	2	0	0	936
p__Firmicutes	c__Clostridia	o__Clostridiales	f__Lachnospiraceae	g__unclassified_f__Lachnospiraceae	s__unclassified_f__Lachnospiraceae	OTU73	31	18	34	47	35	309	8	3	16	3	6	9	8	15	9	5	5	12	14	1	15	0	603
p__Firmicutes	c__Clostridia	o__Clostridiales	f__Lachnospiraceae	g__unclassified_f__Lachnospiraceae	s__unclassified_f__Lachnospiraceae	OTU140	26	17	52	49	28	130	16	21	18	2	9	37	13	89	47	14	27	34	37	54	53	30	803
p__Firmicutes	c__Clostridia	o__Clostridiales	f__Lachnospiraceae	g__unclassified_f__Lachnospiraceae	s__unclassified_f__Lachnospiraceae	OTU146	83	42	118	182	99	250	126	55	85	19	149	57	66	76	114	80	76	293	141	0	60	18	2189
p__Firmicutes	c__Clostridia	o__Clostridiales	f__Lachnospiraceae	g__unclassified_f__Lachnospiraceae	s__unclassified_f__Lachnospiraceae	OTU145	36	17	23	26	15	62	21	5	37	12	27	36	8	17	23	6	12	15	11	5	1	23	438
p__Firmicutes	c__Clostridia	o__Clostridiales	f__Lachnospiraceae	g__unclassified_f__Lachnospiraceae	s__unclassified_f__Lachnospiraceae	OTU280	13	2	20	31	23	14	2	0	0	2	1	0	3	2	4	33	0	4	1	1	39	14	209
p__Firmicutes	c__Clostridia	o__Clostridiales	f__Lachnospiraceae	g__unclassified_f__Lachnospiraceae	s__unclassified_f__Lachnospiraceae	OTU325	0	0	0	0	0	4	5	9	4	4	10	32	35	34	30	0	30	18	45	0	14	1	275
p__Firmicutes	c__Clostridia	o__Clostridiales	f__Lachnospiraceae	g__unclassified_f__Lachnospiraceae	s__unclassified_f__Lachnospiraceae	OTU324	49	13	48	61	42	25	44	17	33	19	19	37	45	45	15	28	51	17	50	15	40	20	733
p__Firmicutes	c__Clostridia	o__Clostridiales	f__Lachnospiraceae	g__unclassified_f__Lachnospiraceae	s__unclassified_f__Lachnospiraceae	OTU319	9	18	3	0	0	1	2	0	4	1	0	1	1	1	0	2	0	16	0	10	3	2	74
p__Firmicutes	c__Clostridia	o__Clostridiales	f__Lachnospiraceae	g__unclassified_f__Lachnospiraceae	s__unclassified_f__Lachnospiraceae	OTU227	0	0	0	0	0	0	0	0	0	0	0	0	0	0	0	0	0	0	0	0	0	0	0
p__Firmicutes	c__Clostridia	o__Clostridiales	f__Lachnospiraceae	g__unclassified_f__Lachnospiraceae	s__unclassified_f__Lachnospiraceae	OTU51	0	1	6	4	2	3	0	4	0	0	2	2	7	5	13	6	2	0	2	1	0	2	62
p__Firmicutes	c__Clostridia	o__Clostridiales	f__Lachnospiraceae	g__unclassified_f__Lachnospiraceae	s__unclassified_f__Lachnospiraceae	OTU107	43	23	121	287	68	334	14	67	70	5	94	106	460	304	491	186	135	135	282	21	158	19	3423
p__Firmicutes	c__Clostridia	o__Clostridiales	f__Lachnospiraceae	g__unclassified_f__Lachnospiraceae	s__unclassified_f__Lachnospiraceae	OTU102	128	1	89	251	49	158	4	21	30	70	30	2	11	18	0	264	23	18	18	220	0	46	1451
p__Firmicutes	c__Clostridia	o__Clostridiales	f__Lachnospiraceae	g__unclassified_f__Lachnospiraceae	s__unclassified_f__Lachnospiraceae	OTU178	13	13	11	11	25	15	23	16	34	8	18	23	11	10	13	12	2	2	7	12	9	34	322
p__Firmicutes	c__Clostridia	o__Clostridiales	f__Peptococcaceae	g__unclassified_f__Peptococcaceae	s__unclassified_f__Peptococcaceae	OTU344	0	0	0	0	0	0	0	1	0	0	0	0	0	0	0	0	0	0	0	1	3	1	6
p__Firmicutes	c__Clostridia	o__Clostridiales	f__Peptostreptococcaceae	g__unclassified_f__Peptostreptococcaceae	s__unclassified_f__Peptostreptococcaceae	OTU340	0	1	0	29	4	0	0	0	0	28	0	3	0	3	1	1	16	2	123	128	19	2	360
p__Firmicutes	c__Clostridia	o__Clostridiales	f__Peptostreptococcaceae	g__unclassified_f__Peptostreptococcaceae	s__unclassified_f__Peptostreptococcaceae	OTU335	167	33	28	208	155	80	0	0	1	1	0	0	133	295	195	134	192	3	120	313	41	68	2167
p__Firmicutes	c__Clostridia	o__Clostridiales	f__Ruminococcaceae	g__unclassified_f__Ruminococcaceae	s__unclassified_f__Ruminococcaceae	OTU329	0	0	0	0	0	0	0	0	0	0	0	0	0	0	0	0	0	0	0	2	0	0	2
p__Firmicutes	c__Clostridia	o__Clostridiales	f__Ruminococcaceae	g__unclassified_f__Ruminococcaceae	s__unclassified_f__Ruminococcaceae	OTU203	0	0	1	0	2	0	0	0	0	0	0	1	0	0	0	0	0	0	0	0	0	1	5
p__Firmicutes	c__Clostridia	o__Clostridiales	f__Ruminococcaceae	g__unclassified_f__Ruminococcaceae	s__unclassified_f__Ruminococcaceae	OTU39	2	15	0	2	0	0	0	2	0	0	0	0	0	0	0	0	0	0	0	0	1	2	24
p__Firmicutes	c__Clostridia	o__Clostridiales	f__Ruminococcaceae	g__unclassified_f__Ruminococcaceae	s__unclassified_f__Ruminococcaceae	OTU121	0	2	0	0	1	0	0	0	1	0	0	0	0	0	0	5	0	1	0	0	1	3	14
p__Firmicutes	c__Clostridia	o__Clostridiales	f__Ruminococcaceae	g__unclassified_f__Ruminococcaceae	s__unclassified_f__Ruminococcaceae	OTU129	54	59	126	69	49	26	97	98	123	50	23	44	21	26	4	5	24	21	15	0	19	87	1040
p__Firmicutes	c__Clostridia	o__Clostridiales	f__Ruminococcaceae	g__unclassified_f__Ruminococcaceae	s__unclassified_f__Ruminococcaceae	OTU234	0	19	2	0	9	0	0	0	0	4	0	0	1	0	1	1	0	1	0	5	0	9	52
p__Firmicutes	c__Clostridia	o__Clostridiales	f__Ruminococcaceae	g__unclassified_f__Ruminococcaceae	s__unclassified_f__Ruminococcaceae	OTU331	127	46	25	3	333	4	0	3	12	3	2	20	0	1	8	3	1	0	0	21	1	19	632
p__Firmicutes	c__Clostridia	o__Clostridiales	f__Ruminococcaceae	g__unclassified_f__Ruminococcaceae	s__unclassified_f__Ruminococcaceae	OTU286	1	2	0	0	0	0	0	0	0	0	0	0	0	1	0	2	0	0	1	1	2	2	12
p__Firmicutes	c__Clostridia	o__Clostridiales	f__Ruminococcaceae	g__unclassified_f__Ruminococcaceae	s__unclassified_f__Ruminococcaceae	OTU64	0	3	0	1	10	1	1	1	1	1	1	2	0	0	3	0	1	2	1	4	1	0	34
p__Firmicutes	c__Clostridia	o__Clostridiales	f__Ruminococcaceae	g__unclassified_f__Ruminococcaceae	s__unclassified_f__Ruminococcaceae	OTU163	0	0	0	1	0	0	0	1	0	0	1	0	0	0	0	1	0	0	0	0	2	1	7
p__Firmicutes	c__Clostridia	o__Clostridiales	f__Ruminococcaceae	g__unclassified_f__Ruminococcaceae	s__unclassified_f__Ruminococcaceae	OTU187	3	10	4	15	1	1	20	11	9	1	5	3	19	0	3	3	2	0	8	2	2	5	127
p__Firmicutes	c__Clostridia	o__Clostridiales	f__Ruminococcaceae	g__unclassified_f__Ruminococcaceae	s__unclassified_f__Ruminococcaceae	OTU354	0	0	0	0	0	0	0	0	0	0	0	0	0	0	2	0	0	0	0	1	7	0	10
p__Firmicutes	c__Clostridia	o__Clostridiales	f__Ruminococcaceae	g__unclassified_f__Ruminococcaceae	s__unclassified_f__Ruminococcaceae	OTU27	5	27	3	3	30	0	1	0	2	8	5	0	0	0	0	0	0	2	0	11	0	31	128
p__Firmicutes	c__Clostridia	o__Clostridiales	f__Ruminococcaceae	g__unclassified_f__Ruminococcaceae	s__unclassified_f__Ruminococcaceae	OTU135	1	2	0	0	0	0	0	0	0	0	1	1	0	0	0	3	0	0	0	0	0	0	8
p__Firmicutes	c__Clostridia	o__Clostridiales	f__Ruminococcaceae	g__unclassified_f__Ruminococcaceae	s__unclassified_f__Ruminococcaceae	OTU134	4	6	3	1	4	5	1	5	3	0	4	7	2	1	2	2	2	4	1	9	2	2	70
p__Firmicutes	c__Clostridia	o__Clostridiales	f__Ruminococcaceae	g__unclassified_f__Ruminococcaceae	s__unclassified_f__Ruminococcaceae	OTU136	11	1	44	7	103	0	23	5	29	3	2	1	1	119	10	2	4	1	5	2	6	34	413
p__Firmicutes	c__Clostridia	o__Clostridiales	f__Ruminococcaceae	g__unclassified_f__Ruminococcaceae	s__unclassified_f__Ruminococcaceae	OTU63	1	0	0	1	0	1	0	0	0	0	0	0	0	0	0	0	0	0	0	0	0	0	3
p__Firmicutes	c__Clostridia	o__Clostridiales	f__Ruminococcaceae	g__unclassified_f__Ruminococcaceae	s__unclassified_f__Ruminococcaceae	OTU57	54	28	15	36	12	11	1	7	18	4	62	4	10	7	1	39	20	18	2	27	1	40	417
p__Firmicutes	c__Clostridia	o__Clostridiales	f__Ruminococcaceae	g__unclassified_f__Ruminococcaceae	s__unclassified_f__Ruminococcaceae	OTU82	128	59	135	147	128	112	116	48	64	28	39	92	157	105	89	65	100	70	89	49	115	54	1989
p__Firmicutes	c__Clostridia	o__Clostridiales	f__Ruminococcaceae	g__unclassified_f__Ruminococcaceae	s__unclassified_f__Ruminococcaceae	OTU108	2	0	0	0	0	0	0	0	0	0	0	0	0	0	0	0	0	0	1	0	0	0	3
p__Firmicutes	c__Clostridia	o__Clostridiales	f__Ruminococcaceae	g__unclassified_f__Ruminococcaceae	s__unclassified_f__Ruminococcaceae	OTU193	1	0	2	0	15	0	9	0	1	1	0	2	3	1	2	1	2	3	1	6	4	3	57
p__Firmicutes	c__Clostridia	o__Clostridiales	f__Ruminococcaceae	g__unclassified_f__Ruminococcaceae	s__unclassified_f__Ruminococcaceae	OTU196	19	0	10	0	24	0	1	4	1	15	10	7	2	10	0	1	0	0	0	6	0	5	115
p__Firmicutes	c__Clostridia	o__Clostridiales	f__Ruminococcaceae	g__unclassified_f__Ruminococcaceae	s__unclassified_f__Ruminococcaceae	OTU213	16	3	41	14	3	7	35	3	51	15	13	17	87	189	19	178	59	126	151	138	19	40	1224
p__Firmicutes	c__Clostridia	o__Clostridiales	f__Ruminococcaceae	g__unclassified_f__Ruminococcaceae	s__unclassified_f__Ruminococcaceae	OTU142	0	3	9	1	0	2	11	5	3	1	1	2	2	8	1	6	15	2	12	0	10	2	96
p__Firmicutes	c__Clostridia	o__Clostridiales	f__Ruminococcaceae	g__unclassified_f__Ruminococcaceae	s__unclassified_f__Ruminococcaceae	OTU365	0	0	0	0	0	0	0	7	11	0	4	14	3	2	14	2	2	0	0	24	10	23	116
p__Firmicutes	c__Clostridia	o__Clostridiales	f__unclassified_o__Clostridiales	g__unclassified_o__Clostridiales	s__unclassified_o__Clostridiales	OTU42	53	201	3	0	0	21	0	0	0	0	0	0	0	0	0	12	0	0	0	1	0	18	309
p__Firmicutes	c__Clostridia	o__Clostridiales	f__unclassified_o__Clostridiales	g__unclassified_o__Clostridiales	s__unclassified_o__Clostridiales	OTU41	3	2	0	0	0	0	0	0	0	0	0	0	0	0	0	0	0	0	0	0	0	1	6
p__Firmicutes	c__Clostridia	o__Clostridiales	f__unclassified_o__Clostridiales	g__unclassified_o__Clostridiales	s__unclassified_o__Clostridiales	OTU189	1	2	1	5	3	3	2	0	1	0	0	3	8	1	5	1	0	0	4	2	2	0	44
p__Firmicutes	c__Clostridia	o__Clostridiales	f__unclassified_o__Clostridiales	g__unclassified_o__Clostridiales	s__unclassified_o__Clostridiales	OTU160	22	1	7	0	5	0	0	127	0	0	3	0	0	0	0	9	0	0	0	9	0	4	187
p__Firmicutes	c__Bacilli	o__Lactobacillales	f__unclassified_o__Lactobacillales	g__unclassified_o__Lactobacillales	s__unclassified_o__Lactobacillales	OTU59	17	7	42	87	4	15	67	94	51	173	133	148	1	20	48	1	4	0	0	4	0	4	920
p__Firmicutes	c__Bacilli	o__Lactobacillales	f__unclassified_o__Lactobacillales	g__unclassified_o__Lactobacillales	s__unclassified_o__Lactobacillales	OTU122	24	30	40	46	7	27	8	10	25	88	24	42	0	45	40	1	7	1	0	5	0	15	485
p__Firmicutes	c__Bacilli	o__Lactobacillales	f__unclassified_o__Lactobacillales	g__unclassified_o__Lactobacillales	s__unclassified_o__Lactobacillales	OTU85	31	26	101	189	10	47	147	224	106	323	318	280	0	44	78	3	7	1	0	6	0	5	1946
p__Firmicutes	c__Bacilli	o__Lactobacillales	f__unclassified_o__Lactobacillales	g__unclassified_o__Lactobacillales	s__unclassified_o__Lactobacillales	OTU179	7	10	24	94	14	8	6	13	2	33	13	49	1	20	12	0	2	0	0	1	0	1	310
p__Firmicutes	c__unclassified_p__Firmicutes	o__unclassified_p__Firmicutes	f__unclassified_p__Firmicutes	g__unclassified_p__Firmicutes	s__unclassified_p__Firmicutes	OTU61	26	9	26	41	5	45	8	18	28	24	33	21	3	23	43	2	6	1	0	1	0	1	364
p__Firmicutes	c__unclassified_p__Firmicutes	o__unclassified_p__Firmicutes	f__unclassified_p__Firmicutes	g__unclassified_p__Firmicutes	s__unclassified_p__Firmicutes	OTU255	142	115	94	71	68	85	80	23	80	88	35	84	12	45	104	2	9	0	2	19	0	13	1171
p__Firmicutes	c__unclassified_p__Firmicutes	o__unclassified_p__Firmicutes	f__unclassified_p__Firmicutes	g__unclassified_p__Firmicutes	s__unclassified_p__Firmicutes	OTU181	0	0	0	0	1	6	0	4	5	1	25	33	0	1	4	0	0	0	0	0	0	0	80
p__Firmicutes	c__unclassified_p__Firmicutes	o__unclassified_p__Firmicutes	f__unclassified_p__Firmicutes	g__unclassified_p__Firmicutes	s__unclassified_p__Firmicutes	OTU210	0	24	0	0	0	0	0	0	0	0	0	0	0	0	0	0	0	0	0	0	0	0	24
p__Firmicutes	c__unclassified_p__Firmicutes	o__unclassified_p__Firmicutes	f__unclassified_p__Firmicutes	g__unclassified_p__Firmicutes	s__unclassified_p__Firmicutes	OTU174	1	0	4	8	0	4	2	14	5	2	17	19	2	10	14	3	1	1	3	0	3	2	115
p__Proteobacteria	c__Gammaproteobacteria	o__Pseudomonadales	f__Moraxellaceae	g__Acinetobacter	s__Acinetobacter_pittii	OTU149	0	0	1	1	0	0	0	0	0	0	0	0	0	1	0	1	0	0	0	0	0	0	4
p__Proteobacteria	c__Deltaproteobacteria	o__Desulfovibrionales	f__Desulfovibrionaceae	g__Desulfovibrio	s__unclassified_g__Desulfovibrio	OTU48	0	10	2	1	0	1	0	0	0	0	0	0	0	0	0	0	0	0	0	0	0	0	14
p__Proteobacteria	c__Gammaproteobacteria	o__Enterobacteriales	f__Enterobacteriaceae	g__Escherichia-Shigella	s__unclassified_g__Escherichia-Shigella	OTU45	2	0	600	8	0	1	1	24	12	23	17	11	0	2	11	0	0	1	0	1	0	29	743
p__Proteobacteria	c__Alphaproteobacteria	o__Rhodospirillales	f__Rhodospirillaceae	g__norank_f__Rhodospirillaceae	s__uncultured_alpha_proteobacterium_g__norank_f__Rhodospirillaceae	OTU295	0	0	0	0	1	0	0	0	0	0	0	0	0	0	0	6	0	0	0	0	0	0	7
p__Proteobacteria	c__Deltaproteobacteria	o__Myxococcales	f__norank_o__Myxococcales	g__norank_o__Myxococcales	s__uncultured_Myxococcales_bacterium_g__norank_o__Myxococcales	OTU310	0	0	0	0	0	0	0	0	0	0	0	0	1	0	0	0	1	0	0	0	0	0	2
p__Proteobacteria	c__Gammaproteobacteria	o__Enterobacteriales	f__Enterobacteriaceae	g__Salmonella	s__unclassified_g__Salmonella	OTU177	0	0	4	1	7	6	2	0	0	0	1	4	1	0	0	0	0	0	0	0	2	46	74
p__Proteobacteria	c__Betaproteobacteria	o__Burkholderiales	f__Comamonadaceae	g__unclassified_f__Comamonadaceae	s__unclassified_f__Comamonadaceae	OTU283	0	0	0	0	0	0	0	0	0	0	0	0	0	0	0	3	1	0	0	0	0	0	4
p__Proteobacteria	c__Betaproteobacteria	o__Rhodocyclales	f__Rhodocyclaceae	g__Zoogloea	s__uncultured_Zoogloea_sp._g__Zoogloea	OTU296	0	0	0	0	0	0	0	0	0	0	0	0	1	0	0	2	0	0	0	0	0	0	3
p__Tenericutes	c__Mollicutes	o__Anaeroplasmatales	f__Anaeroplasmataceae	g__Anaeroplasma	s__uncultured_bacterium_g__Anaeroplasma	OTU236	0	0	0	0	0	0	0	0	0	0	0	0	0	0	0	0	0	0	0	0	0	0	0
p__Tenericutes	c__Mollicutes	o__Mollicutes_RF9	f__norank_o__Mollicutes_RF9	g__norank_o__Mollicutes_RF9	s__uncultured_bacterium_g__norank_o__Mollicutes_RF9	OTU24	5	1	3	10	1	4	18	3	8	9	7	1	23	1	0	0	3	12	2	15	0	8	134
p__Tenericutes	c__Mollicutes	o__Mollicutes_RF9	f__norank_o__Mollicutes_RF9	g__norank_o__Mollicutes_RF9	s__uncultured_bacterium_g__norank_o__Mollicutes_RF9	OTU9	2	0	0	0	0	2	0	0	0	0	0	1	0	0	4	4	0	0	0	1	0	3	17
p__Tenericutes	c__Mollicutes	o__Mollicutes_RF9	f__norank_o__Mollicutes_RF9	g__norank_o__Mollicutes_RF9	s__uncultured_bacterium_g__norank_o__Mollicutes_RF9	OTU282	0	0	0	1	0	0	0	0	0	0	0	0	0	0	0	63	0	0	0	0	0	0	64
p__Tenericutes	c__Mollicutes	o__Mollicutes_RF9	f__norank_o__Mollicutes_RF9	g__norank_o__Mollicutes_RF9	s__uncultured_bacterium_g__norank_o__Mollicutes_RF9	OTU94	0	5	4	1	3	1	0	17	0	0	0	0	0	0	0	10	7	1	0	3	0	1	53
p__Tenericutes	c__Mollicutes	o__Mollicutes_RF9	f__norank_o__Mollicutes_RF9	g__norank_o__Mollicutes_RF9	s__unclassified_g__norank_o__Mollicutes_RF9	OTU78	3	4	4	7	2	12	0	4	0	0	2	5	1	2	4	18	0	0	0	24	0	2	94
p__Tenericutes	c__Mollicutes	o__Mollicutes_RF9	f__norank_o__Mollicutes_RF9	g__norank_o__Mollicutes_RF9	s__unclassified_g__norank_o__Mollicutes_RF9	OTU232	0	1	0	0	0	0	0	0	0	0	0	0	0	0	0	0	0	0	0	0	0	0	1
p__Tenericutes	c__Mollicutes	o__Mollicutes_RF9	f__norank_o__Mollicutes_RF9	g__norank_o__Mollicutes_RF9	s__uncultured_bacterium_g__norank_o__Mollicutes_RF9	OTU166	82	51	2005	162	22	38	1259	345	46	30	287	16	152	123	30	20	37	12	11	25	99	15	4867
p__Tenericutes	c__Mollicutes	o__Mollicutes_RF9	f__norank_o__Mollicutes_RF9	g__norank_o__Mollicutes_RF9	s__uncultured_bacterium_g__norank_o__Mollicutes_RF9	OTU290	0	0	0	1	0	0	0	0	0	0	0	0	0	0	0	5	0	0	0	0	0	0	6
p__Tenericutes	c__Mollicutes	o__Mollicutes_RF9	f__norank_o__Mollicutes_RF9	g__norank_o__Mollicutes_RF9	s__uncultured_bacterium_g__norank_o__Mollicutes_RF9	OTU71	7	3	4	20	0	10	5	0	5	5	4	2	7	19	50	114	14	20	48	2	3	5	347
p__Tenericutes	c__Mollicutes	o__Mollicutes_RF9	f__norank_o__Mollicutes_RF9	g__norank_o__Mollicutes_RF9	s__uncultured_bacterium_g__norank_o__Mollicutes_RF9	OTU79	114	22	230	770	31	2046	0	0	0	0	0	0	0	0	0	0	0	0	0	0	0	0	3213
p__Tenericutes	c__Mollicutes	o__Mollicutes_RF9	f__norank_o__Mollicutes_RF9	g__norank_o__Mollicutes_RF9	s__uncultured_bacterium_g__norank_o__Mollicutes_RF9	OTU247	0	0	0	0	0	0	0	0	0	0	0	0	0	0	0	0	0	0	0	0	0	0	0
p__Tenericutes	c__Mollicutes	o__Mollicutes_RF9	f__norank_o__Mollicutes_RF9	g__norank_o__Mollicutes_RF9	s__unclassified_g__norank_o__Mollicutes_RF9	OTU4	3	4	5	27	10	0	0	0	0	0	0	0	0	7	1	1	0	0	0	2	0	1	61
p__Tenericutes	c__Mollicutes	o__Mollicutes_RF9	f__norank_o__Mollicutes_RF9	g__norank_o__Mollicutes_RF9	s__unclassified_g__norank_o__Mollicutes_RF9	OTU198	11	5	0	0	12	1	0	0	0	0	0	0	357	5	793	589	99	160	16	0	0	0	2048
p__Tenericutes	c__Mollicutes	o__Mollicutes_RF9	f__norank_o__Mollicutes_RF9	g__norank_o__Mollicutes_RF9	s__unclassified_g__norank_o__Mollicutes_RF9	OTU244	0	0	0	0	0	0	0	0	0	0	0	0	0	0	0	0	0	0	0	12	0	1	13
p__Tenericutes	c__Mollicutes	o__Mollicutes_RF9	f__norank_o__Mollicutes_RF9	g__norank_o__Mollicutes_RF9	s__unclassified_g__norank_o__Mollicutes_RF9	OTU19	173	200	72	46	43	0	23	149	31	42	68	66	121	120	188	204	27	55	14	4	0	36	1682
p__Tenericutes	c__Mollicutes	o__Mollicutes_RF9	f__norank_o__Mollicutes_RF9	g__norank_o__Mollicutes_RF9	s__uncultured_bacterium_g__norank_o__Mollicutes_RF9	OTU239	0	4	0	0	0	1	0	0	0	0	0	0	0	0	0	0	1	0	0	0	0	8	14
p__Tenericutes	c__Mollicutes	o__Mollicutes_RF9	f__norank_o__Mollicutes_RF9	g__norank_o__Mollicutes_RF9	s__uncultured_bacterium_g__norank_o__Mollicutes_RF9	OTU81	5	9	22	16	4	23	0	1	0	0	19	0	0	1	3	7	0	1	4	1	38	0	154
p__Verrucomicrobia	c__Verrucomicrobiae	o__Verrucomicrobiales	f__Verrucomicrobiaceae	g__Akkermansia	s__Akkermansia_muciniphila	OTU252	0	0	0	0	0	0	0	0	0	0	0	0	0	0	0	0	0	0	0	4	0	0	4
						OTU279	0	0	0	0	0	0	2	4	4	2	11	6	10	4	6	12	20	10	9	0	0	0	100
						OTU67	1	1	2	0	2	0	4	10	4	9	9	25	0	0	0	0	0	0	0	2	1	2	72
						OTU197	0	0	0	1	0	1	0	0	4	1	2	0	20	2	14	4	9	6	11	0	0	0	75
