# Supplementary material for: Dietary Inulin Supplementation Modulates Short-Chain Fatty Acid Levels and Cecum Microbiota Composition and Function in Chickens Infected With Salmonella
Source: Front Microbiol. 2020 Dec 9;11:584380. doi: 10.3389/fmicb.2020.584380 (PMC7793945; doi:10.3389/fmicb.2020.584380)
Supplement: Supplementary Figure 1 — Venn diagrams of cecal microbiota at the operational taxonomic unit level. [file Data_Sheet_1.zip › Supplementary Material/Additional file/table S4 metagenomic sequencing data.xlsx]

## Sheet: metagenomic sequencing data
		Supplementary Table S3: Summary of metagenomic sequencing data
Sample	Total Length(bp)	Contigs	ORFs	Average Length(bp)	N50(bp)	N90(bp)	Max(bp)	Min(bp)
CON_1	377781251	300443	600383	629.23	3432	482	25107	300
CON_2	419517073	367461	692122	606.13	2699	454	21909	300
CON_3	369198403	276492	574725	642.39	4099	494	21909	300
SE_1	377819485	314110	610004	619.37	3127	465	21909	300
SE_2	355211648	295561	572786	620.15	3178	465	23757	300
SE_3	391447586	334209	1028281	458.48	837	377	41382	300
1%InSE_1	416538359	365815	683986	608.99	2757	453	36390	300
1%InSE_2	456855361	383279	741464	616.15	3200	462	25107	300
1%InSE_3	433709018	387075	719670	602.65	2581	451	15867	300
0.5%InSE_1	456857216	370531	733121	623.17	3367	470	18777	300
0.5%InSE_2	436863239	349862	1001751	495.99	885	372	25107	300
0.5%InSE_3	406223661	328623	650009	624.95	3269	474	29421	300
